# Supplementary material for: Dental microplastics as emerging neurotoxicants: a systematic review on human data
Source: PeerJ. 2026 Feb 26;14:e20829. doi: 10.7717/peerj.20829 (PMC12950184; doi:10.7717/peerj.20829)
Supplement: Supplemental Information 2 [file peerj-14-20829-s002.xlsx]

## Sheet: EBSCO
Sustainability in dentistry: Part 1 - Plastics and biodegradability.
The Effect of Tooth-Brushing Activity, Temperature, and pH to Acrylic and Composite Resin Microplastic Release.
Microplastics in Dentistry—A Review
Emerging Materials and Environment: A Brief Introduction
Characterisation of Microparticle Waste from Dental Resin-Based Composites.
Polystyrene microplastic particles induce endothelial activation.
Fracture of Dental Amalgam: Scanning Electron Microscope Study.
A model for predicting wear rates in tooth enamel.
The detrimental effect of microplastics on critical periods of development in the neuroendocrine system.
A Review on the Role of Earthworms in Plastics Degradation: Issues and Challenges.
Recent Purification Technologies and Human Health Risk Assessment of Microplastics.
Microplastics in the bogue, Boops boops: A snapshot of the past from the southern Tyrrhenian Sea
Microplastic contamination in commercial fish species in southern coastal region of India.
Rapid and efficient method for assessing nanoplastics by an electromagnetic heating pyrolysis mass spectrometry.
Application of Nonsurgical Modalities in Improving Facial Aging.
Occurrence of Anthropogenic Debris in Three Commercial Shrimp Species from South-Western Ionian Sea.
Extraction, identification, and environmental risk assessment of microplastics in commercial toothpaste.
Screening of phthalate and non-phthalate plasticizers and bisphenols in Sicilian women's blood.
The connective tissue graft as a membrane to improve esthetics according the defect.
Plastics occurrence in juveniles of Engraulis encrasicolus and Sardina pilchardus in the Southern Tyrrhenian Sea.
Unraveling the hazardous impact of diverse contaminants in the marine environment: Detection and remedial approach through nanomaterials and nano-biosensors.
Newly Emerging Airborne Pollutants: Current Knowledge of Health Impact of Micro and Nanoplastics.
Drosophila melanogaster as a dynamic in vivo model organism reveals the hidden effects of interactions between microplastic/nanoplastic and heavy metals.
Polystyrene microplastics induce endoplasmic reticulum stress, apoptosis and inflammation by disrupting the gut microbiota in carp intestines.
Microfluidic electric parallel egg-laying assay and application to in-vivo toxicity screening of microplastics using C. elegans
Polymer–Metal Composite Healthcare Materials: From Nano to Device Scale.
Treatment with implant-supported fixed dental prostheses in patients with congenital and acquired neurologic disabilities: a prospective study.
Effect of dental pulp stem cells in MPTP-induced old-aged mice model.
Effects of thymoquinone and memantine alone and in combination on memory and hippocampal morphology in rats with streptozotocin-induced Alzheimer's disease.
GENE-GENE INTERACTION INTERACTOME OF PERIODONTAL AND ALZHEIMER'S DISEASES LED BY CELLULAR DEGENERATIVE PATHWAY.
Mastication as a protective factor of the cognitive decline in adults: A qualitative systematic review
Neurodegenerative diseases and effective drug delivery: A review of challenges and novel therapeutics
Mechanisms underlying dental-derived stem cell-mediated neurorestoration in neurodegenerative disorders.
Critical appraisal of evidence supporting the placement of dental implants in patients with neurodegenerative diseases.
Geochemical and mineralogical composition of geophagic materials from Baringo town, Kenyan Rift Valley and their possible health effects on the consumers.
Neurogenic induction of human dental pulp derived stem cells by hanging drop technique, basic fibroblast growth factor, and SHH factors.
The prospective association between periodontal disease and brain imaging outcomes: The Atherosclerosis Risk in Communities study.
Recovery potential of transplanted oligoprogenitor cells derived from human dental pulp stem cells in Lysophosphatidyl choline demyelination model.
Prevalence of pineal gland calcification as an incidental finding in patients referred for implant dental therapy.
Influence of Dental Prostheses on Cognitive Functioning in Elderly Population: A Systematic Review.
Electrolysis-assisted sonication for removal of proteinaceous contamination from surgical grade stainless steel
An engineered, quantifiable in vitro model for analysing the effect of proteostasis-targeting drugs on tissue physical properties
Parkinson's disease and periodontitis - the missing link? A review.
Carbon nanotubes and central nervous system: Environmental risks, toxicological aspects and future perspectives
Huntington's disease with severe neck infection.
Relationship and factor structure in multisystem neurodegeneration in Parkinson's disease.
Association between History of Dental Amalgam Fillings and Risk of Parkinson’s Disease: A Population-Based Retrospective Cohort Study in Taiwan.
Association between periodontal disease and microstructural brain alterations in the Hamburg City Health Study.
Intravenous Transplantation of Adipose-Derived Mesenchymal Stem Cells Promoted The Production of Dopaminergic Neurons and Improved Spatial Memory in A Rat Model of Parkinson’s Disease.
Oral health‐related quality of life in patients with Parkinson's disease.
Hyposalivation and xerostomia among Parkinson's disease patients and its impact on quality of life.
Influence of Perinatal Factors on Gene Expression of IAPs Family and Main Factors of Pluripotency: OCT4 and SOX2 in Human Breast Milk Stem Cells—A Preliminary Report.
Burning mouth disorder and Parkinson's disease: A scoping review of the literature.
Evaluation of antioxidants in discrete regions of brain after the transplantation of human amniotic epithelial cells in 2,4,5-Trihydroxyphenylethylamine-lesioned wistar albino rats.
Lack of Cathepsin D in the central nervous system results in microglia and astrocyte activation and the accumulation of proteinopathy-related proteins.
Tooth loss in periodontally treated patients: A registry‐ and observation‐based analysis.
Role of Kaempferol in decreasing 1-Methyl-4-phenylpyridinium induced mitochondrial dysfunction in sh-sy5y cells.
Is Huntington's disease associated with deficits in theory of mind?
Biocompatibility between Silicon or Silicon Carbide surface and Neural Stem Cells.
Dental pulp stem cells differentiation into retinal ganglion-like cells in a three dimensional network.
Non-parametric combination analysis of multiple data types enables detection of novel regulatory mechanisms in T cells of multiple sclerosis patients.
Electropharmacogram of Sceletium tortuosum extract based on spectral local field power in conscious freely moving rats.
Molecular mechanism of DRP1 assembly studied in vitro by cryo-electron microscopy.
Correlation between clinical and radiologic features of patients with Gerstmann-Sträussler-Scheinker syndrome (Pro102Leu).
MiR-31 improves spinal cord injury in mice by promoting the migration of bone marrow mesenchymal stem cells.
Simultaneous PET/MR imaging in a human brain PET/MR system in 50 patients—Current state of image quality
HDACi: Cellular Effects, Opportunities for Restorative Dentistry.
Semiquantitative analysis using standardized uptake value in 123I-FP-CIT SPECT/CT.
Crystalline structure of pulverized dental calculus induces cell death in oral epithelial cells.
Evaluation of homocysteine levels in individuals having nonsyndromic cleft lip with or without palate.
Effect of prenatal chronic noise exposure on the growth and development of body and brain of chick embryo.
Effects of midazolam and phenobarbital on brain oxidative reactions induced by pentylenetetrazole in a convulsion model.
Global Human Embryonic Stem Cell (hESC) Research Industry
Neuroprotective and restorative properties of the GLP-1/GIP dual agonist DA-JC1 compared with a GLP-1 single agonist in Alzheimer's disease.
Adoptive Autophagy Activation: a Much-Needed Remedy Against Chemical Induced Neurotoxicity/Developmental Neurotoxicity.
Autophagy and human diseases.
Epoxiconazole profoundly alters rat brain and properties of neural stem cells.
Controlled Delivery of Pan-PAD-Inhibitor Cl-Amidine Using Poly(3-Hydroxybutyrate) Microspheres.
Ataxia telangiectasia derived iPS cells show preserved x-ray sensitivity and decreased chromosomal instability.
Human platelet lysates for human cell propagation.
Chitosan-Intercalated Montmorillonite/Poly(vinyl alcohol) Nanofibers as a Platform to Guide Neuronlike Differentiation of Human Dental Pulp Stem Cells.
TGF-β Promotes the Proliferation of Microglia In Vitro.
Biomaterial Cues Regulated Differentiation of Neural Stem Cells into GABAergic Neurons through Ca 2+ /c-Jun/TLX3 Signaling Promoted by Hydroxyapatite Nanorods.
Oral Microbiome: Getting to Know and Befriend Neighbors, a Biological Approach.
Systematic monitoring for detection of atrial fibrillation in patients with acute ischaemic stroke (MonDAFIS): a randomised, open-label, multicentre study.
A novel cyclic peptide (Naturido) modulates glia-neuron interactions in vitro and reverses ageing-related deficits in senescence-accelerated mice.
TGF-β Promotes the Proliferation of Microglia In Vitro.
Minimal information for studies of extracellular vesicles 2018 (MISEV2018): a position statement of the International Society for Extracellular Vesicles and update of the MISEV2014 guidelines.
Exosomes-Small Players, Big Sound.
Genetic, psychosocial and clinical factors associated with hippocampal volume in the general population.
Ataxia telangiectasia derived iPS cells show preserved x-ray sensitivity and decreased chromosomal instability.
Brain single-nucleus transcriptomics highlights that polystyrene nanoplastics potentially induce Parkinson's disease-like neurodegeneration by causing energy metabolism disorders in mice.
Polymer nanoparticles pass the plant interface.
Drosophila melanogaster as a dynamic in vivo model organism reveals the hidden effects of interactions between microplastic/nanoplastic and heavy metals.
Unraveling the hazardous impact of diverse contaminants in the marine environment: Detection and remedial approach through nanomaterials and nano-biosensors.
Drosophila melanogaster as a dynamic in vivo model organism reveals the hidden effects of interactions between microplastic/nanoplastic and heavy metals.
Polystyrene microplastics induce endoplasmic reticulum stress, apoptosis and inflammation by disrupting the gut microbiota in carp intestines.
Microfluidic electric parallel egg-laying assay and application to in-vivo toxicity screening of microplastics using C. elegans
In Silico Analysis of Nanoplastics' and β-amyloid Fibrils' Interactions.
Proposing a communication module to enhance dental students' attitudes towards people with dementia: Phase 1 of a curriculum revision study.
Discontinued dental care attendance among people with dementia: A register-based longitudinal study.
Considerations during intravenous sedation in geriatric dental patients with dementia.
Outpatient, dental care of adult vulnerable patients under general anaesthesia—a retrospective evaluation of need for treatment and dental follow-up care.
The effectiveness of intravenous sedation with midazolam for people with Alzheimer's disease requiring dental extraction.
Oral health care services for community‐dwelling older people with dementia: A scoping review.
Comparison of attitudes towards persons with dementia, knowledge of dementia and ageism amongst students in Taiwan and Japan: A cross‐sectional study.
Perspectives of community-dwelling older adults with dementia and their carers regarding their oral health practices and care: rapid review.
Attitudes towards people with dementia: a cross-sectional study comparing dental hygiene students with registered dental hygienists.
DENTAL TREATMENT OF THE ELDERLY PEOPLE WITH DISABILITIES.
Oral and Periodontal Health in Patients with Alzheimer's Disease and Other Forms of Dementia - A Cross-sectional Pilot Study.
Dementia and oral health among subjects aged 75 years or older.
Prevalence of oral health-related conditions that could trigger accidents for patients with moderate-to-severe dementia.
Recording of Individual Identification Information on Dental Prostheses Using Fluorescent Material and Ultraviolet Light.
Influence of Dental Prostheses on Cognitive Functioning in Elderly Population: A Systematic Review.
Does the Loss of Teeth Have an Impact on Geriatric Patients' Cognitive Status?
Influence of cognitive impairment and dementia on oral health and the utilization of dental services: Findings of the Oral Health, Bite force and Dementia Study (OrBiD).
Cognitive deterioration in association with teeth loss in elderly population: A study from Eastern India.
Effect of advanced age and/or systemic medical conditions on dental implant survival: A systematic review and meta‐analysis.
Skull Abnormalities in Cadavers in the Gross Anatomy Lab.
Transferring from wheelchair to bed: (Re)subjectifying and partner-positioning a person with late-stage dementia in the care task.
Critical appraisal of evidence supporting the placement of dental implants in patients with neurodegenerative diseases.
The mouth care item of the MOBID pain scale: secondary analyses of unique video uptakes by dental professionals.
Cognitive impairment, oral self-care function and dental caries severity in community-dwelling older adults.
Cognitive impairment, the Mini-Mental State Examination and socio-demographic and dental variables in the elderly in Brazil.
Association between periodontitis and risk of Alzheimer′s disease, mild cognitive impairment and subjective cognitive decline: A case–control study.
Number of teeth, denture wearing and cognitive function in relation to nutritional status in residents of nursing homes.
Nanoplastics, Gut Microbiota, and Neurodegeneration
Impact of Micro- and Nanoplastics on Mitochondria.
A review on the impacts of nanomaterials on neuromodulation and neurological dysfunction using a zebrafish animal model
Drosophila melanogaster as a dynamic in vivo model organism reveals the hidden effects of interactions between microplastic/nanoplastic and heavy metals.
Reversible and long-term immobilization in a hydrogel-microbead matrix for high-resolution imaging of Caenorhabditis elegans and other small organisms.
Elevated ocular pressure reduces voltage-gated sodium channel NaV1.2 protein expression in retinal ganglion cell axons
Time-dependent retinal ganglion cell loss, microglial activation and blood-retina-barrier tightness in an acute model of ocular hypertension
XIAP gene therapy effects on retinal ganglion cell structure and function in a mouse model of glaucoma.
A Magnetic Microbead Occlusion Model to Induce Ocular Hypertension-Dependent Glaucoma in Mice
Neuronal and Synaptic Plasticity in the Visual Thalamus in Mouse Models of Glaucoma.
Towards A Microbead Occlusion Model of Glaucoma for a Non-Human Primate.
Oral Delivery of a Synthetic Sterol Reduces Axonopathy and Inflammation in a Rodent Model of Glaucoma.
Astrocytes of the optic nerve exhibit a region-specific and temporally distinct response to elevated intraocular pressure.
ATP-P2X7R-mediated microglia senescence aggravates retinal ganglion cell injury in chronic ocular hypertension.
Distinct effects on the dendritic arbor occur by microbead versus bath administration of brain-derived neurotrophic factor.
Inhibition of the classical pathway of the complement cascade prevents early dendritic and synaptic degeneration in glaucoma.
Systemic Treatment with Nicotinamide Riboside Is Protective in Two Mouse Models of Retinal Ganglion Cell Damage.
Early-Stage Ocular Hypertension Alters Retinal Ganglion Cell Synaptic Transmission in the Visual Thalamus.
Amphotericin B Increases Transglutaminase 2 Expression Associated with Upregulation of Endocytotic Activity in Mouse Microglial Cell Line BV-2.
Gender-specific effects of transthyretin on neural stem cell fate in the subventricular zone of the adult mouse.
High-fat diet worsens the impact of aging on microglial function and morphology in a region-specific manner.
Electrochemical immunoplatform to unravel neurodegeneration and Alzheimer's disease through the determination of neurofilament light protein.
Retinal proteomics of experimental glaucoma model reveal intraocular pressure-induced mediators of neurodegenerative changes.
Oral administration of the iron chelator deferiprone protects against loss of retinal ganglion cells in a mouse model of glaucoma.

## Sheet: PubMed
Microplastics: A Real Global Threat for Environment and Food Safety: A State of the Art Review
Microplastics Pollution as an Invisible Potential Threat to Food Safety and Security, Policy Challenges and the Way Forward
Microplastic Pollution Focused on Sources, Distribution, Contaminant Interactions, Analytical Methods, and Wastewater Removal Strategies: A Review
The Minderoo-Monaco Commission on Plastics and Human Health
The Burden of Microplastics Pollution and Contending Policies and Regulations
Microplastics in the Environment: Intake through the Food Web, Human Exposure and Toxicological Effects
The plastic brain: neurotoxicity of micro- and nanoplastics
From oceans to dinner plates: The impact of microplastics on human health
Polystyrene Microplastics Exposure: An Insight into Multiple Organ Histological Alterations, Oxidative Stress and Neurotoxicity in Javanese Medaka Fish (Oryzias javanicus Bleeker, 1854)
Evaluation of Neurotoxicity in BALB/c Mice following Chronic Exposure to Polystyrene Microplastics
Are Ingested or Inhaled Microplastics Involved in Nonalcoholic Fatty Liver Disease?
Microplastics released from food containers can suppress lysosomal activity in mouse macrophages
Epithelial barrier hypothesis: Effect of the external exposome on the microbiome and epithelial barriers in allergic disease
Seasonal variation and complex analysis of microplastic distribution in different WWTP treatment stages in Lithuania
Recent insights into uptake, toxicity, and molecular targets of microplastics and nanoplastics relevant to human health impacts
Effects of microplastics, pesticides and nano-materials on fish health, oxidative stress and antioxidant defense mechanism
Microplastics Derived from Food Packaging Waste—Their Origin and Health Risks
Toxicity of airborne particles—established evidence, knowledge gaps and emerging areas of importance
Assessment of Human Health Risks Posed by Nano-and Microplastics Is Currently Not Feasible
Are Microplastics Toxic? A Review from Eco-Toxicity to Effects on the Gut Microbiota
Size-Dependent Effects of Polystyrene Nanoparticles (PS-NPs) on Behaviors and Endogenous Neurochemicals in Zebrafish Larvae
Micro- and Nanoplastics’ Effects on Protein Folding and Amyloidosis
Study of the Potential Accumulation of the Pesticide Alpha-Endosulfan by Microplastics in Water Systems
Metal Imbalance in Neurodegenerative Diseases with a Specific Concern to the Brain of Multiple Sclerosis Patients
Stress Response of Mouse Embryonic Fibroblasts Exposed to Polystyrene Nanoplastics
Wistar Rats Hippocampal Neurons Response to Blood Low-Density Polyethylene Microplastics: A Pathway Analysis of SOD, CAT, MDA, 8-OHdG Expression in Hippocampal Neurons and Blood Serum Aβ42 Levels
In Vivo Tissue Distribution of Microplastics and Systemic Metabolomic Alterations After Gastrointestinal Exposure
Sleep matters: Neurodegeneration spectrum heterogeneity, combustion and friction ultrafine particles, industrial nanoparticle pollution, and sleep disorders—Denial is not an option
Interactions of Ingested Polystyrene Microplastics with Heavy Metals (Cadmium or Silver) as Environmental Pollutants: A Comprehensive In Vivo Study Using Drosophila melanogaster
Current knowledge on the presence, biodegradation, and toxicity of discarded face masks in the environment
Common Inflammatory Mechanisms in COVID-19 and Parkinson’s Diseases: The Role of Microbiome, Pharmabiotics and Postbiotics in Their Prevention
Human Health and Ocean Pollution
Recent progress and future directions of the research on nanoplastic-induced neurotoxicity
Exposure to Microplastics during Early Developmental Stage: Review of Current Evidence
Impact of Micro- and Nanoplastics on Mitochondria
Levels of Phthalates, Bisphenol-A, Nonylphenol, and Microplastics in Fish in the Estuaries of Northern Taiwan and the Impact on Human Health
Emerging Roles for DNA 6mA and RNA m6A Methylation in Mammalian Genome
Involvement of the JNK/HO-1/FTH1 signaling pathway in nanoplastic-induced inflammation and ferroptosis of BV2 microglia cells
Lysosomes, Autophagy, and Hormesis in Cell Physiology, Pathology, and Age-Related Disease
PS-NPs Induced Neurotoxic Effects in SHSY-5Y Cells via Autophagy Activation and Mitochondrial Dysfunction
Adverse health effects of emerging contaminants on inflammatory bowel disease
Neurotoxicity in Marine Invertebrates: An Update
Long-term exposure to polystyrene microplastics triggers premature testicular aging
Environmental factors and their impact on the COVID-19 pandemic
Zebrafish: A Promising Real-Time Model System for Nanotechnology-Mediated Neurospecific Drug Delivery
Micro- and Nanosized Substances Cause Different Autophagy-Related Responses
Epistemology of Contaminants of Emerging Concern and Literature Meta-analysis
The effect of the cyclic GMP-AMP synthase-stimulator of interferon genes signaling pathway on organ inflammatory injury and fibrosis
Microplastic Presence in the Digestive Tract of Pearly Razorfish Xyrichtys novacula Causes Oxidative Stress in Liver Tissue
Roles of α-synuclein in gastrointestinal microbiome dysbiosis-related Parkinson's disease progression
Caenorhabditis elegans as a tool for Environmental Risk Assessment – emerging and promising applications for a “nobelized worm”
Exposome, Molecular Pathways and One Health: The Invertebrate Caenorhabditis elegans
Ten decadal advances in fungal biology leading towards human well-being
Environmental pollutant exposure can exacerbate COVID-19 neurologic symptoms
Human Embryos, Induced Pluripotent Stem Cells, and Organoids: Models to Assess the Effects of Environmental Plastic Pollution
Gut Microbiota as a Potential Player in Mn-Induced Neurotoxicity
Brain organoid-on-a-chip: A next-generation human brain avatar for recapitulating human brain physiology and pathology
Polyethylene microplastics impede the innate immune response by disrupting the extracellular matrix and signaling transduction
A perspective on persistent toxicants in veterans and amyotrophic lateral sclerosis: identifying exposures determining higher ALS risk
20th IUPAB International Congress, 45th SBBf Congress and 50th Annual Meeting of SBBq: Poster Abstracts
Rapid Physicochemical Changes in Microplastic Induced by Biofilm Formation
Analysis of Scientific Research Driving Microalgae Market Opportunities in Europe
Harmful algal bloom aerosols and human health
Pollution, Inflammation, and Vaccines: A Complex Crosstalk
Magnetically boosted 1D photoactive microswarm for COVID-19 face mask disruption
Advances in the Utilization of Zebrafish for Assessing and Understanding the Mechanisms of Nano-/Microparticles Toxicity in Water
Soil and water pollution and human health: what should cardiologists worry about?
The Potential Implications of Hydrogen Sulfide in Aging and Age-Related Diseases through the Lens of Mitohormesis
Food Contamination: An Unexplored Possible Link between Dietary Habits and Parkinson’s Disease
Imaging Biomarkers for Monitoring the Inflammatory Redox Landscape in the Brain
Abstracts of the XL Congress of the Spanish Society of Physiological Sciences (SECF)
Bioactive Compounds and Their Derivatives: An Insight into Prospective Phytotherapeutic Approach against Alzheimer's Disease
Metal Toxicity Links to Alzheimer’s Disease and Neuroinflammation
Insect Models in Nutrition Research
Squid-Inspired Tandem Repeat Proteins: Functional Fibers and Films
Utility of cockroach as a model organism in the assessment of toxicological impacts of environmental pollutants
Common contributing factors to COVID-19 and inflammatory bowel disease
Nanoparticle Effects on Stress Response Pathways and Nanoparticle–Protein Interactions
Origin of Allergy From In Utero Exposures to the Postnatal Environment
Application of zebrafish in the study of the gut microbiome
Pharmacotechnical, Physico-Chemical, and Antioxidant Evaluation of Newly Developed Capsule Formulations
Pollutants corrupt resilience pathways of aging in the nematode C. elegans
Correlation between heavy metal concentration and oxidative potential of street dust
Environmental Chemicals: Integrative Approach to Human Biomonitoring and Health Effects
Non-Classical Aspects of Obesity Pathogenesis and Their Relative Clinical Importance for Obesity Treatment
Temperature- and chemical-induced neurotoxicity in zebrafish
Cellular and Systemic Effects of Micro- and Nanoplastics in Mammals—What We Know So Far
A Review of the Current State of Magnetic Force Microscopy to Unravel the Magnetic Properties of Nanomaterials Applied in Biological Systems and Future Directions for Quantum Technologies
Multimodal, label-free fluorescence and Raman imaging of amyloid deposits in snap-frozen Alzheimer’s disease human brain tissue
Neurotoxicity of Polycyclic Aromatic Hydrocarbons: A Systematic Mapping and Review of Neuropathological Mechanisms
Nanoparticle-Induced m6A RNA Modification: Detection Methods, Mechanisms and Applications
Ferroptosis turns 10: Emerging Mechanisms, Physiological Functions, and Therapeutic Applications
ERS International Congress 2022: highlights from the Basic and Translational Science Assembly
Nanoparticles‐induced potential toxicity on human health: Applications, toxicity mechanisms, and evaluation models
Potential application of traditional Chinese medicine in cerebral ischemia—Focusing on ferroptosis
Therapeutic Effects of Melatonin on Ocular Diseases: Knowledge Map and Perspective
Cell Death Pathways: The Variable Mechanisms Underlying Fine Particulate Matter-Induced Cytotoxicity
Natural Active Ingredients for Poly (Lactic Acid)-Based Materials: State of the Art and Perspectives
Biotechnological potentials of halophilic microorganisms and their impact on mankind
Plants oxidative response to nanoplastic
Knowledge domain and emerging trends in visual hallucination research: A scientometric analysis
The unlimited potential of the great pond snail, Lymnaea stagnalis
Molecular Cloning of Dynein Heavy Chain and the Effect of Dynein Inhibition on the Testicular Function of Portunus trituberculatus
Oncogenic Role of miRNA in Environmental Exposure to Plasticizers: A Systematic Review
Nanotechnology-based approaches for food sensing and packaging applications
Human exposure to metals in consumer-focused fused filament fabrication (FFF)/3D printing processes
Pleiotropic Outcomes of Glyphosate Exposure: From Organ Damage to Effects on Inflammation, Cancer, Reproduction and Development
Effects of cadmium contamination on bacterial and fungal communities in Panax ginseng-growing soil
Combined Effects of Potassium Perchlorate and a Neonicotinoid on Zebrafish Larvae (Danio rerio)
Quantitative adverse outcome pathway (qAOP) models for toxicity prediction
Quantitative adverse outcome pathway (qAOP) models for toxicity prediction
A review and assessment of cyanobacterial toxins as cardiovascular health hazards
Synthesis and Biological Importance of 2-(thio)ureabenzothiazoles
eBioMedicine in 2022: A look back and the mission ahead
Comparative Study of the Antioxidant Constituents, Activities and the GC-MS Quantification and Identification of Fatty Acids of Four Selected Helichrysum Species
Developmental Exposure to Di-(2-ethylhexyl) Phthalate Induces Cerebellar Granule Cell Apoptosis via the PI3K/AKT Signaling Pathway
Bacterial Cellulose—A Remarkable Polymer as a Source for Biomaterials Tailoring
Perfluorotetradecanoic Acid (PFTeDA) Induces Mitochondrial Damage and Oxidative Stress in Zebrafish (Danio rerio) Embryos/Larvae
Rapid Assessment of Ocular Toxicity from Environmental Contaminants Based on Visually Mediated Zebrafish Behavior Studies
Endocrine Disrupting Compounds (Nonylphenol and Bisphenol A)–Sources, Harmfulness and Laccase-Assisted Degradation in the Aquatic Environment
In Silico Analysis of Nanoplastics’ and β-amyloid Fibrils’ Interactions
Endobolome, a New Concept for Determining the Influence of Microbiota Disrupting Chemicals (MDC) in Relation to Specific Endocrine Pathogenesis
Nano-biotechnology, an applicable approach for sustainable future
Emodin attenuates inflammation and demyelination in experimental autoimmune encephalomyelitis
Rehashing Our Insight of Seaweeds as a Potential Source of Foods, Nutraceuticals, and Pharmaceuticals
Global research trends of immunosenescence: A bibliometric study
Current status of pesticide effects on environment, human health and it’s eco-friendly management as bioremediation: A comprehensive review
Air Quality, Pollution and Sustainability Trends in South Asia: A Population-Based Study
Metal Nanomaterials and Hydrolytic Enzyme-Based Formulations for Improved Antifungal Activity
Antiradical and Antioxidant Activity of Compounds Containing 1,3-Dicarbonyl Moiety: An Overview
Evaluation of the Effects of Carbon 60 Nanoparticle Exposure to Adult Zebrafish: A Behavioral and Biochemical Approach to Elucidate the Mechanism of Toxicity
Gill Transcriptomic Responses to Toxin-producing Alga Prymnesium parvum in Rainbow Trout
A Critical Review of the Use of Surfactant-Coated Nanoparticles in Nanomedicine and Food Nanotechnology
Proinflammatory Responses of 1-Nitropyrene against RAW264.7 Macrophages through Akt Phosphorylation and NF-κB Pathways
Transcriptomic analysis of nonylphenol effect on Saccharomyces cerevisiae
Recent Advances in Functional Polymer Materials for Energy, Water, and Biomedical Applications: A Review
Molecule-to-Material-to-Bio Nanoarchitectonics with Biomedical Fullerene Nanoparticles
Phytochemical Analysis, Antioxidant, Antimicrobial, and Anti-Swarming Properties of Hibiscus sabdariffa L. Calyx Extracts: In Vitro and In Silico Modelling Approaches
Comprehensive Analysis of lncRNA–mRNA Expression Profiles in Depression-like Responses of Mice Related to Polystyrene Nanoparticle Exposure
Facets of ICP-MS and their potential in the medical sciences—Part 2: nanomedicine, immunochemistry, mass cytometry, and bioassays
ox-LDL-Induced Endothelial Progenitor Cell Oxidative Stress via p38/Keap1/Nrf2 Pathway
Accumulation and ecotoxicological risk assessment of heavy metals in surface sediments of the Olt River, Romania
The impact of oxidative stress-induced mitochondrial dysfunction on diabetic microvascular complications
Zebrafish: an efficient vertebrate model for understanding role of gut microbiota
Repetitive Transcranial Magnetic Stimulation Improves Neuropathy and Oxidative Stress Levels in Rats with Experimental Cerebral Infarction through the Nrf2 Signaling Pathway
Improving Microalgae Research and Marketing in the European Atlantic Area: Analysis of Major Gaps and Barriers Limiting Sector Development
Reproductive Toxicity and Recovery Associated With 4-Non-ylphenol Exposure in Juvenile African Catfish (Clarias garepinus)
The electronic tree of life (eToL): a net of long probes to characterize the microbiome from RNA-seq data
Better Cognitive Function in Younger Generations-Insights from Two Cohort Studies of Middle-Aged to Older Adults in Wisconsin
Chronic Home Radon Exposure Is Associated with Higher Inflammatory Biomarker Concentrations in Children and Adolescents
Drosophila as a Robust Model System for Assessing Autophagy: A Review
Talks
Nauphoeta cinerea as an emerging model in neurotoxicology
Upregulation of CDGSH iron sulfur domain 2 attenuates cerebral ischemia/reperfusion injury
Promising Sources of Plant-Derived Polyunsaturated Fatty Acids: A Narrative Review
Contributing factors common to COVID-19 and gastrointestinal cancer
Safety and Toxicity Implications of Multifunctional Drug Delivery Nanocarriers on Reproductive Systems In Vitro and In Vivo
COVID-19 Spotlights Connections between Disease and Multiple Lifestyle Factors
Fluorescent Nanosystems for Drug Tracking and Theranostics: Recent Applications in the Ocular Field
Beyond apoptosis: evidence of other regulated cell death pathways in the ovary throughout development and life
Urinary and Plasma Antioxidants in Behavioral Symptoms of Individuals With Autism Spectrum Disorder
Cannabis and Paternal Epigenetic Inheritance
The Potential of Spent Coffee Grounds in Functional Food Development
Lyophilization Based Isolation of Exosomes
Cocoa Bean Shell: A By-Product with High Potential for Nutritional and Biotechnological Applications
Road to The Red Carpet of Edible Crickets through Integration into the Human Food Chain with Biofunctions and Sustainability: A Review
Use of Plastics with Hot Food among Saudi Pregnant Women Is Associated with Increased Concentrations of A1C, Thyroid-Stimulating Hormone, and Homocysteine and Decreased Concentrations of Vitamins and Minerals
Rolling Circle Amplification as an Efficient Analytical Tool for Rapid Detection of Contaminants in Aqueous Environments
Autoimmune Thyroid Disorders: The Mediterranean Diet as a Protective Choice
The implications of COVID-19 in the ambient environment and psychological conditions
The protein corona from nanomedicine to environmental science
Endocrine Disruption and Reproductive Disorders: Impacts on Sexually Dimorphic Neuroendocrine Pathways
The Physiology of Reproduction – Quo vadis?
Lifelong Exposure to a Low-Dose of the Glyphosate-Based Herbicide RoundUp® Causes Intestinal Damage, Gut Dysbiosis, and Behavioral Changes in Mice
The Honey Bee Apis mellifera: An Insect at the Interface between Human and Ecosystem Health
Surface Modification of Bacterial Cellulose for Biomedical Applications
Environmental pollutants and their effects on human health
Resveratrol improves palmitic acid‑induced insulin resistance via the DDIT4/mTOR pathway in C2C12 cells
Neurotoxicity mechanism of aconitine in HT22 cells studied by microfluidic chip-mass spectrometry
The utility of alternative models in particulate matter air pollution toxicology
Perspective on the heavy metal pollution and recent remediation strategies
Jellyfish from Fisheries By-Catches as a Sustainable Source of High-Value Compounds with Biotechnological Applications
Meet the contributors
Sustainable Copper Electrochemical Stripping onto a Paper-Based Substrate for Clinical Application
Evaluating different web applications to assess the toxicity of plasticizers
Polystyrene nanoplastics affect the human ubiquitin structure and ubiquitination in cells: a high-resolution study
Residual Levels of Mercury, Cadmium, Lead and Arsenic in Some Commercially Key Species from Italian Coasts (Adriatic Sea): Focus on Human Health
Epithelial Barrier Hypothesis and Its Comparison with the Hygiene Hypothesis
Network pharmacology analysis combined with experimental validation to explore the therapeutic mechanism of salidroside on intestine ischemia reperfusion
Organophosphate-Pesticide-Mediated Immune Response Modulation in Invertebrates and Vertebrates
Tissue fibrosis induced by radiotherapy: current understanding of the molecular mechanisms, diagnosis and therapeutic advances
Therapeutic Strategies to Ameliorate Neuronal Damage in Epilepsy by Regulating Oxidative Stress, Mitochondrial Dysfunction, and Neuroinflammation
Exposure of adult zebrafish (Danio rerio) to SARS-CoV-2 at predicted environmentally relevant concentrations: Outspreading warns about ecotoxicological risks to freshwater fish
Zebrafish as a robust preclinical platform for screening plant-derived drugs with anticonvulsant properties—a review
Evaluation of Lipid Extracts from the Marine Fungi Emericellopsis cladophorae and Zalerion maritima as a Source of Anti-Inflammatory, Antioxidant and Antibacterial Compounds
Intrinsically Disordered Synthetic Polymers in Biomedical Applications
Origin, dietary exposure, and toxicity of endocrine-disrupting food chemical contaminants: A comprehensive review
Potential of Chinese Yam (Dioscorea polystachya Turczaninow) By-Product as a Feed Additive in Largemouth Bass (Micropterus salmoides): Turning Waste into Valuable Resources
Metagenomes from Coastal Sediments of Kuwait: Insights into the Microbiome, Metabolic Functions and Resistome
AFM-IR for Nanoscale Chemical Characterization in Life Sciences: Recent Developments and Future Directions
Exhausted Grape Seed Residues as a Valuable Source of Antioxidant Molecules for the Formulation of Biocompatible Cosmetic Scrubs
Nigella sativa seeds mitigate the hepatic histo-architectural and ultrastructural changes induced by 4-nonylphenol in Clarias gariepinus
An Acyl Carrier Protein Gene Affects Fatty Acid Synthesis and Growth of Hermetia illucens
Potential Neuroprotective Role of Calretinin-N18 and Calbindin-D28k in the Retina of Adult Zebrafish Exposed to Different Wavelength Lights
Immunohistochemistry of the Gut-Associated Lymphoid Tissue (GALT) in African Bonytongue (Heterotis niloticus, Cuvier 1829)
Toxic Effects of Copper Fungicides on the Development and Behavior of Zebrafish in Early-Life Stages
Serratia marcescens in the intestine of housefly larvae inhibits host growth by interfering with gut microbiota
The Footprint of Microbiome in Pediatric Asthma—A Complex Puzzle for a Balanced Development
51. Jahrestagung der Deutschen Gesellschaft für Transfusionsmedizin und Immunhämatologie (DGTI) 19.-21. September 2018, Lübeck
Development of Phytochemical Delivery Systems by Nano-Suspension and Nano-Emulsion Techniques
Pesticide exposure and the microbiota-gut-brain axis
Disposable facemask waste combustion emits neuroactive smoke particulate matter
Gut Microbiota Interventions to Retain Residual Kidney Function
Lipid Peroxidation of the Docosahexaenoic Acid/Arachidonic Acid Ratio Relating to the Social Behaviors of Individuals with Autism Spectrum Disorder: The Relationship with Ferroptosis
Role of selenoprotein M knockdown in the melatonin antagonism of nickel-induced apoptosis and endoplasmic reticulum stress in mouse heart
Urine metabolites and viral pneumonia among children: a case-control study in China
BPDE, the Migration and Invasion of Human Trophoblast Cells, and Occurrence of Miscarriage in Humans: Roles of a Novel lncRNA-HZ09
State of the Art and New Trends from the 2022 Gism Annual Meeting
Development and characterization of natural sourced bioplastic for food packaging applications
Green Routes for Bio-Fabrication in Biomedical and Pharmaceutical Applications
Levels of Phthalates, Bisphenol-A, Nonylphenol, and Microplastics in Fish in the Estuaries of Northern Taiwan and the Impact on Human Health
Common contributing factors to COVID-19 and inflammatory bowel disease
Micro- and Nanosized Substances Cause Different Autophagy-Related Responses
Human exposure to metals in consumer-focused fused filament fabrication (FFF)/3D printing processes
Epistemology of Contaminants of Emerging Concern and Literature Meta-analysis
Endocrine Disrupting Compounds (Nonylphenol and Bisphenol A)–Sources, Harmfulness and Laccase-Assisted Degradation in the Aquatic Environment
Ten decadal advances in fungal biology leading towards human well-being
20th IUPAB International Congress, 45th SBBf Congress and 50th Annual Meeting of SBBq: Poster Abstracts
Bacterial Cellulose—A Remarkable Polymer as a Source for Biomaterials Tailoring
Magnetically boosted 1D photoactive microswarm for COVID-19 face mask disruption
Analysis of Scientific Research Driving Microalgae Market Opportunities in Europe
Abstracts of the XL Congress of the Spanish Society of Physiological Sciences (SECF)
Combined Effects of Potassium Perchlorate and a Neonicotinoid on Zebrafish Larvae (Danio rerio)
Air Quality, Pollution and Sustainability Trends in South Asia: A Population-Based Study
Nanoparticles‐induced potential toxicity on human health: Applications, toxicity mechanisms, and evaluation models
Recent Advances in Functional Polymer Materials for Energy, Water, and Biomedical Applications: A Review
Autoimmune Thyroid Disorders: The Mediterranean Diet as a Protective Choice
Surface Modification of Bacterial Cellulose for Biomedical Applications
Chronic Home Radon Exposure Is Associated with Higher Inflammatory Biomarker Concentrations in Children and Adolescents
Cocoa Bean Shell: A By-Product with High Potential for Nutritional and Biotechnological Applications
Potential Neuroprotective Role of Calretinin-N18 and Calbindin-D28k in the Retina of Adult Zebrafish Exposed to Different Wavelength Lights
Origin, dietary exposure, and toxicity of endocrine-disrupting food chemical contaminants: A comprehensive review
State of the Art and New Trends from the 2022 Gism Annual Meeting
Development and characterization of natural sourced bioplastic for food packaging applications
Micro- and Nanoplastics’ Effects on Protein Folding and Amyloidosis
Sleep matters: Neurodegeneration spectrum heterogeneity, combustion and friction ultrafine particles, industrial nanoparticle pollution, and sleep disorders—Denial is not an option
The epithelial barrier theory: Development and exacerbation of allergic and other chronic inflammatory diseases
Application of dental nanomaterials: potential toxicity to the central nervous system
Mechanisms underlying dental-derived stem cell-mediated neurorestoration in neurodegenerative disorders
Dietary Plant Polyphenols as the Potential Drugs in Neurodegenerative Diseases: Current Evidence, Advances, and Opportunities
A Review of Recent Studies on Bisphenol A and Phthalate Exposures and Child Neurodevelopment
Neuro-toxic and Reproductive Effects of BPA
The Neurochemical Characterization of Parasympathetic Nerve Fibers in the Porcine Uterine Wall Under Physiological Conditions and After Exposure to Bisphenol A (BPA)
The Endocrine Disruptor Bisphenol A (BPA) Affects the Enteric Neurons Immunoreactive to Neuregulin 1 (NRG1) in the Enteric Nervous System of the Porcine Large Intestine
Determination of Highly Sensitive Biological Cell Model Systems to Screen BPA-Related Health Hazards Using Pathway Studio
Natural Products in Mitigation of Bisphenol A Toxicity: Future Therapeutic Use
Correlation between antibodies to bisphenol A, its target enzyme protein disulfide isomerase and antibodies to neuron‐specific antigens
Bisphenol A suppresses Th1-type immune response in human peripheral blood mononuclear cells in vitro
Memory Function, Neurological, and Immunological Biomarkers in Allergic Asthmatic Mice Intratracheally Exposed to Bisphenol A
The Influence of Bisphenol a on the Nitrergic Nervous Structures in the Domestic Porcine Uterus
The plastic brain: neurotoxicity of micro- and nanoplastics
Recent insights into uptake, toxicity, and molecular targets of microplastics and nanoplastics relevant to human health impacts
Investigating nanoplastics toxicity using advanced stem cell-based intestinal and lung in vitro models
Nanoplastics Cause Neurobehavioral Impairments, Reproductive and Oxidative Damages, and Biomarker Responses in Zebrafish: Throwing up Alarms of Wide Spread Health Risk of Exposure
Toxicity of Microplastics and Nanoplastics in Mammalian Systems
Cellular and Systemic Effects of Micro- and Nanoplastics in Mammals—What We Know So Far
Recent progress and future directions of the research on nanoplastic-induced neurotoxicity
Micro- and nano-plastics activation of oxidative and inflammatory adverse outcome pathways
A Detailed Review Study on Potential Effects of Microplastics and Additives of Concern on Human Health
Consequences of nano and microplastic exposure in rodent models: the known and unknown
Neurodevelopmental Toxicity of Polystyrene Nanoplastics in Caenorhabditis elegans and the Regulating Effect of Presenilin
Neurotoxicity in Marine Invertebrates: An Update
Newly Emerging Airborne Pollutants: Current Knowledge of Health Impact of Micro and Nanoplastics

## Sheet: Scopus
A review on the impacts of nanomaterials on neuromodulation and neurological dysfunction using a zebrafish animal model. [Review]
The detrimental effect of microplastics on critical periods of development in the neuroendocrine system
Nanotechnology and its application in restorative dentistry: A review of literature
Oral health care services for community-dwelling older people with dementia: A scoping review
Does the Loss of Teeth Have an Impact on Geriatric Patients’ Cognitive Status?
Association between Periodontal Disease and Cognitive Impairment in Adults
Use of a powered toothbrush to improve oral health in individuals with mild cognitive impairment
The effectiveness of intravenous sedation with midazolam for people with Alzheimer's disease requiring dental extraction
A novel prosthesis presentation test to screen for cognitive and functional decline

## Sheet: scopus2
A review on the impacts of nanomaterials on neuromodulation and neurological dysfunction using a zebrafish animal model. [Review]
The detrimental effect of microplastics on critical periods of development in the neuroendocrine system
Nanotechnology and its application in restorative dentistry: A review of literature
Oral health care services for community-dwelling older people with dementia: A scoping review
Does the Loss of Teeth Have an Impact on Geriatric Patients’ Cognitive Status?
Association between Periodontal Disease and Cognitive Impairment in Adults
Use of a powered toothbrush to improve oral health in individuals with mild cognitive impairment
The effectiveness of intravenous sedation with midazolam for people with Alzheimer's disease requiring dental extraction
A novel prosthesis presentation test to screen for cognitive and functional decline

## Sheet: Aya 
Does Bisphenol A Confer Risk of Neurodevelopmental Disorders? What We Have Learned from Developmental Neurotoxicity Studies in Animal Models	Pupmed
Sex Diferences in the Efects of Prenatal Bisphenol A Exposure on Genes Associated with Autism Spectrum Disorder in the Hippocampus	Scientific report
Microplastic content of over-the-counter toothpastes - a systematic review [version 1; peer review: 2 approved]	F1000Research
Extraction, identification, and environmental risk assessment of microplastics in commercial toothpaste	PubMed
A Review of Recent Studies on Bisphenol A and Phthalate Exposures and Child Neurodevelopment	Pupmed
A Children’s Health Perspective on Nano- and Microplastics	Pupmed
The Neurochemical Characterization of Parasympathetic Nerve Fibers in the Porcine Uterine Wall Under Physiological Conditions and After Exposure to Bisphenol A (BPA)
Bisphenol A in human saliva and urine before and after treatment with dental polymer-based restorative materials	Pupmed
Dynamin-related Protein 1 Inhibition Mitigates Bisphenol A-mediated Alterations in Mitochondrial Dynamics and Neural Stem Cell Proliferation and Differentiation	Pupmed
Micro- and Nanoplastics Breach the Blood-Brain Barrier (BBB): Biomolecular Corona's Role Revealed	Pupmed
The plastic brain: neurotoxicity of micro_x0002_and nanoplastics	Pupmed
Characterisation of Microparticle Waste from Dental Resin-Based Composites	Pupmed
Analysis of the Solid Contents of Toothpastes Available in UAE (United Arab Emirates) Markets	ResearchGate
Microplastic Exposure and the Onset of Parkinson's Disease	ResearchGate
Wistar Rats Hippocampal Neurons Response to Blood Low-Density Polyethylene Microplastics: A Pathway Analysis of SOD, CAT, MDA, 8-OHdG Expression in Hippocampal Neurons and Blood Serum Aß42 Levels	Pupmed
A Review of Human Exposure to Microplastics and Insights Into Microplastics as Obesogens	Pupmed
Plasticenta: First evidence of microplastics in human placenta	ScienceDirect
Nano- and microplastics in the workplace_x000D_	Pupmed
The plastic brain: neurotoxicity of micro- and nanoplastics	BMC
A Systematic Review of Exposure to Bisphenol A from Dental Treatment	Pubmed
Early clues and molecular mechanism involved in neurodegenerative diseases induced in immature mice by combined exposure to polypropylene microplastics and DEHP	ScienceDirect
Exposure to Microplastics during Early Developmental Stage: Review of Current Evidence	Pubmed
Dental Amalgam and Psychosocial Status: The New England Children’s Amalgam Trial	PubMed
Environmental pollutants and the risk of neurological disorders	PubMed
Characterisation of Microparticle Waste from Dental Resin-Based Composites	PubMed
Occurrence and risk assessment of microplastics from various toothpastes	Springer Link

## Sheet: xprisma
20th IUPAB International Congress, 45th SBBf Congress and 50th Annual Meeting of SBBq: Poster Abstracts	1
20th IUPAB International Congress, 45th SBBf Congress and 50th Annual Meeting of SBBq: Poster Abstracts
51. Jahrestagung der Deutschen Gesellschaft für Transfusionsmedizin und Immunhämatologie (DGTI) 19.-21. September 2018, Lübeck
A biomimetic approach to ameliorate dental hypersensitivity by amorphous polyphosphate microparticles
A Children’s Health Perspective on Nano- and Microplastics
A Critical Review of the Use of Surfactant-Coated Nanoparticles in Nanomedicine and Food Nanotechnology
A Detailed Review Study on Potential Effects of Microplastics and Additives of Concern on Human Health
A Magnetic Microbead Occlusion Model to Induce Ocular Hypertension-Dependent Glaucoma in Mice
A model for predicting wear rates in tooth enamel.
A new composite fabricated from hydroxyapatite, gelatin-MgO microparticles, and compatibilized poly(butylene succinate) with osteogenic functionality
A novel cyclic peptide (Naturido) modulates glia-neuron interactions in vitro and reverses ageing-related deficits in senescence-accelerated mice.	2
A novel prosthesis presentation test to screen for cognitive and functional decline
A perspective on persistent toxicants in veterans and amyotrophic lateral sclerosis: identifying exposures determining higher ALS risk
A rational strategy for directly synthesizing strongly yellow solid-state fluorescent-emitting carbon nanodots composite microparticles by structure regulation
A review and assessment of cyanobacterial toxins as cardiovascular health hazards
A Review of Human Exposure to Microplastics and Insights Into Microplastics as Obesogens
A Review of Recent Studies on Bisphenol A and Phthalate Exposures and Child Neurodevelopment
A Review of Recent Studies on Bisphenol A and Phthalate Exposures and Child Neurodevelopment	3
A Review of the Current State of Magnetic Force Microscopy to Unravel the Magnetic Properties of Nanomaterials Applied in Biological Systems and Future Directions for Quantum Technologies
A review on the impacts of nanomaterials on neuromodulation and neurological dysfunction using a zebrafish animal model	4
A review on the impacts of nanomaterials on neuromodulation and neurological dysfunction using a zebrafish animal model. [Review]	5
A review on the impacts of nanomaterials on neuromodulation and neurological dysfunction using a zebrafish animal model. [Review]
A Review on the Role of Earthworms in Plastics Degradation: Issues and Challenges.
A systematic review of cranioplasty material toxicity in human subjects
A Systematic Review of Exposure to Bisphenol A from Dental Treatment
Abstracts of the XL Congress of the Spanish Society of Physiological Sciences (SECF)	6
Abstracts of the XL Congress of the Spanish Society of Physiological Sciences (SECF)
Accumulation and ecotoxicological risk assessment of heavy metals in surface sediments of the Olt River, Romania
Adoptive Autophagy Activation: a Much-Needed Remedy Against Chemical Induced Neurotoxicity/Developmental Neurotoxicity.
Advances in the Utilization of Zebrafish for Assessing and Understanding the Mechanisms of Nano-/Microparticles Toxicity in Water
Adverse health effects of emerging contaminants on inflammatory bowel disease
AFM-IR for Nanoscale Chemical Characterization in Life Sciences: Recent Developments and Future Directions
Air Quality, Pollution and Sustainability Trends in South Asia: A Population-Based Study	7
Air Quality, Pollution and Sustainability Trends in South Asia: A Population-Based Study
Amphotericin B Increases Transglutaminase 2 Expression Associated with Upregulation of Endocytotic Activity in Mouse Microglial Cell Line BV-2.
An Acyl Carrier Protein Gene Affects Fatty Acid Synthesis and Growth of Hermetia illucens
An engineered, quantifiable in vitro model for analysing the effect of proteostasis-targeting drugs on tissue physical properties
An ultra-light sustainable sponge for elimination of microplastics and nanoplastics
Analysis of intravenous sedation for dental treatment in elderly patients with severe dementia-a retrospective cohort study of a Japanese population
Analysis of Scientific Research Driving Microalgae Market Opportunities in Europe	8
Analysis of Scientific Research Driving Microalgae Market Opportunities in Europe
Analysis of the Solid Contents of Toothpastes Available in UAE (United Arab Emirates) Markets
Antiradical and Antioxidant Activity of Compounds Containing 1,3-Dicarbonyl Moiety: An Overview
Application of Nonsurgical Modalities in Improving Facial Aging.
Application of zebrafish in the study of the gut microbiome
Application of dental nanomaterials: potential toxicity to the central nervous system
Are Ingested or Inhaled Microplastics Involved in Nonalcoholic Fatty Liver Disease?
Are iron ore microparticles toxic for the European clam Ruditapes decussatus? Response elements from biomarker activities and in silico modeling
Are Microplastics Toxic? A Review from Eco-Toxicity to Effects on the Gut Microbiota
Assessment of Human Health Risks Posed by Nano-and Microplastics Is Currently Not Feasible
Association between Dental Diseases and Oral Hygiene Care and the Risk of Dementia: A Retrospective Cohort Study
Association between History of Dental Amalgam Fillings and Risk of Parkinson’s Disease: A Population-Based Retrospective Cohort Study in Taiwan.
Association between Periodontal Disease and Cognitive Impairment in Adults
Association between periodontal disease and microstructural brain alterations in the Hamburg City Health Study.
Association between periodontitis and risk of Alzheimer′s disease, mild cognitive impairment and subjective cognitive decline: A case–control study.
Astrocytes of the optic nerve exhibit a region-specific and temporally distinct response to elevated intraocular pressure.
Ataxia telangiectasia derived iPS cells show preserved x-ray sensitivity and decreased chromosomal instability.	9
Ataxia telangiectasia derived iPS cells show preserved x-ray sensitivity and decreased chromosomal instability.
ATP-P2X7R-mediated microglia senescence aggravates retinal ganglion cell injury in chronic ocular hypertension.
Attitudes towards people with dementia: a cross-sectional study comparing dental hygiene students with registered dental hygienists.
Autoimmune Thyroid Disorders: The Mediterranean Diet as a Protective Choice	10
Autoimmune Thyroid Disorders: The Mediterranean Diet as a Protective Choice
Autophagy and human diseases.
Bacterial Cellulose—A Remarkable Polymer as a Source for Biomaterials Tailoring	11
Bacterial Cellulose—A Remarkable Polymer as a Source for Biomaterials Tailoring
Better Cognitive Function in Younger Generations-Insights from Two Cohort Studies of Middle-Aged to Older Adults in Wisconsin
Beyond apoptosis: evidence of other regulated cell death pathways in the ovary throughout development and life
Bioactive Compounds and Their Derivatives: An Insight into Prospective Phytotherapeutic Approach against Alzheimer's Disease
Biocompatibility between Silicon or Silicon Carbide surface and Neural Stem Cells.
Biomaterial Cues Regulated Differentiation of Neural Stem Cells into GABAergic Neurons through Ca 2+ /c-Jun/TLX3 Signaling Promoted by Hydroxyapatite Nanorods.
Biotechnological potentials of halophilic microorganisms and their impact on mankind
Bisphenol A in human saliva and urine before and after treatment with dental polymer-based restorative materials
Bisphenol A suppresses Th1-type immune response in human peripheral blood mononuclear cells in vitro
Bisphenol-A exposure leads to neurotoxicity through upregulating the expression of histone deacetylase 2 in vivo and in vitro
BPDE, the Migration and Invasion of Human Trophoblast Cells, and Occurrence of Miscarriage in Humans: Roles of a Novel lncRNA-HZ09
Brain organoid-on-a-chip: A next-generation human brain avatar for recapitulating human brain physiology and pathology
Brain single-nucleus transcriptomics highlights that polystyrene nanoplastics potentially induce Parkinson's disease-like neurodegeneration by causing energy metabolism disorders in mice.	12
Brain single-nucleus transcriptomics highlights that polystyrene nanoplastics potentially induce Parkinson's disease-like neurodegeneration by causing energy metabolism disorders in mice.
Burning mouth disorder and Parkinson's disease: A scoping review of the literature.
Caenorhabditis elegans as a tool for Environmental Risk Assessment – emerging and promising applications for a “nobelized worm”
Cannabis and Paternal Epigenetic Inheritance
Carbon nanotubes and central nervous system: Environmental risks, toxicological aspects and future perspectives
Cell Death Pathways: The Variable Mechanisms Underlying Fine Particulate Matter-Induced Cytotoxicity
Cellular and Systemic Effects of Micro- and Nanoplastics in Mammals—What We Know So Far
Cellular and Systemic Effects of Micro- and Nanoplastics in Mammals—What We Know So Far	13
Characterisation of Microparticle Waste from Dental Resin-Based Composites
Characterisation of Microparticle Waste from Dental Resin-Based Composites	14
Characterisation of Microparticle Waste from Dental Resin-Based Composites.	15
Chemically modified carbon based electrodes for the detection of reduced glutathione
Chitosan-Intercalated Montmorillonite/Poly(vinyl alcohol) Nanofibers as a Platform to Guide Neuronlike Differentiation of Human Dental Pulp Stem Cells.
Chronic Home Radon Exposure Is Associated with Higher Inflammatory Biomarker Concentrations in Children and Adolescents	16
Chronic Home Radon Exposure Is Associated with Higher Inflammatory Biomarker Concentrations in Children and Adolescents
Cocoa Bean Shell: A By-Product with High Potential for Nutritional and Biotechnological Applications	17
Cocoa Bean Shell: A By-Product with High Potential for Nutritional and Biotechnological Applications
Cognitive deterioration in association with teeth loss in elderly population: A study from Eastern India.
Cognitive impairment, oral self-care function and dental caries severity in community-dwelling older adults.
Cognitive impairment, the Mini-Mental State Examination and socio-demographic and dental variables in the elderly in Brazil.
Combined Effects of Potassium Perchlorate and a Neonicotinoid on Zebrafish Larvae (Danio rerio)	18
Combined Effects of Potassium Perchlorate and a Neonicotinoid on Zebrafish Larvae (Danio rerio)
Common contributing factors to COVID-19 and inflammatory bowel disease	19
Common contributing factors to COVID-19 and inflammatory bowel disease
Common Inflammatory Mechanisms in COVID-19 and Parkinson’s Diseases: The Role of Microbiome, Pharmabiotics and Postbiotics in Their Prevention
Comparative Study of the Antioxidant Constituents, Activities and the GC-MS Quantification and Identification of Fatty Acids of Four Selected Helichrysum Species
Comparison of attitudes towards persons with dementia, knowledge of dementia and ageism amongst students in Taiwan and Japan: A cross‐sectional study.
Comprehensive Analysis of lncRNA–mRNA Expression Profiles in Depression-like Responses of Mice Related to Polystyrene Nanoparticle Exposure
Consequences of nano and microplastic exposure in rodent models: the known and unknown
Considerations during intravenous sedation in geriatric dental patients with dementia.
Contributing factors common to COVID-19 and gastrointestinal cancer
Controlled Delivery of Pan-PAD-Inhibitor Cl-Amidine Using Poly(3-Hydroxybutyrate) Microspheres.
Correlation between antibodies to bisphenol A, its target enzyme protein disulfide isomerase and antibodies to neuron‐specific antigens
Correlation between clinical and radiologic features of patients with Gerstmann-Sträussler-Scheinker syndrome (Pro102Leu).
Correlation between heavy metal concentration and oxidative potential of street dust
COVID-19 Spotlights Connections between Disease and Multiple Lifestyle Factors
Critical appraisal of evidence supporting the placement of dental implants in patients with neurodegenerative diseases.	20
Critical appraisal of evidence supporting the placement of dental implants in patients with neurodegenerative diseases.
Crystalline structure of pulverized dental calculus induces cell death in oral epithelial cells.
Current knowledge on the presence, biodegradation, and toxicity of discarded face masks in the environment
Current status of pesticide effects on environment, human health and it’s eco-friendly management as bioremediation: A comprehensive review
Dementia and oral health among subjects aged 75 years or older.
Dental Amalgam and Psychosocial Status: The New England Children’s Amalgam Trial
Dental pulp stem cells differentiation into retinal ganglion-like cells in a three dimensional network.
DENTAL TREATMENT OF THE ELDERLY PEOPLE WITH DISABILITIES.
Design and characterization of digluconate and diacetate chlorhexidine loaded-PLGA microparticles for dental applications
Determination of Highly Sensitive Biological Cell Model Systems to Screen BPA-Related Health Hazards Using Pathway Studio
Development and characterization of natural sourced bioplastic for food packaging applications	21
Development and characterization of natural sourced bioplastic for food packaging applications
Development of Phytochemical Delivery Systems by Nano-Suspension and Nano-Emulsion Techniques
Developmental Exposure to Di-(2-ethylhexyl) Phthalate Induces Cerebellar Granule Cell Apoptosis via the PI3K/AKT Signaling Pathway
Developmental neurotoxicity of low concentrations of bisphenol A and S exposure in zebrafish
Dietary Plant Polyphenols as the Potential Drugs in Neurodegenerative Diseases: Current Evidence, Advances, and Opportunities
Discontinued dental care attendance among people with dementia: A register-based longitudinal study.
Disposable facemask waste combustion emits neuroactive smoke particulate matter
Distinct effects on the dendritic arbor occur by microbead versus bath administration of brain-derived neurotrophic factor.
Does Bisphenol A Confer Risk of Neurodevelopmental Disorders? What We Have Learned from Developmental Neurotoxicity Studies in Animal Models
Does the Loss of Teeth Have an Impact on Geriatric Patients' Cognitive Status?	22
Does the Loss of Teeth Have an Impact on Geriatric Patients’ Cognitive Status?
Drosophila melanogaster as a dynamic in vivo model organism reveals the hidden effects of interactions between microplastic/nanoplastic and heavy metals.	23
Drosophila melanogaster as a dynamic in vivo model organism reveals the hidden effects of interactions between microplastic/nanoplastic and heavy metals.	24
Drosophila melanogaster as a dynamic in vivo model organism reveals the hidden effects of interactions between microplastic/nanoplastic and heavy metals.	25
Drosophila melanogaster as a dynamic in vivo model organism reveals the hidden effects of interactions between microplastic/nanoplastic and heavy metals.
Drosophila as a Robust Model System for Assessing Autophagy: A Review
Dynamin-related Protein 1 Inhibition Mitigates Bisphenol A-mediated Alterations in Mitochondrial Dynamics and Neural Stem Cell Proliferation and Differentiation
Early clues and molecular mechanism involved in neurodegenerative diseases induced in immature mice by combined exposure to polypropylene microplastics and DEHP	26
Early clues and molecular mechanism involved in neurodegenerative diseases induced in immature mice by combined exposure to polypropylene microplastics and DEHP☆
Early-Stage Ocular Hypertension Alters Retinal Ganglion Cell Synaptic Transmission in the Visual Thalamus.
eBioMedicine in 2022: A look back and the mission ahead
Effect of advanced age and/or systemic medical conditions on dental implant survival: A systematic review and meta‐analysis.
Effect of naturally derived antioxidants as polymerization inhibitors on experimental adhesive resins
Effect of prenatal chronic noise exposure on the growth and development of body and brain of chick embryo.
Effect of dental pulp stem cells in MPTP-induced old-aged mice model.
Effects of cadmium contamination on bacterial and fungal communities in Panax ginseng-growing soil
Effects of midazolam and phenobarbital on brain oxidative reactions induced by pentylenetetrazole in a convulsion model.
Effects of nanoplastics on zebrafish embryo-larval stages: A case study with polystyrene (PS) and polymethylmethacrylate (PMMA) particles
Effects of thymoquinone and memantine alone and in combination on memory and hippocampal morphology in rats with streptozotocin-induced Alzheimer's disease.
Effects of microplastics, pesticides and nano-materials on fish health, oxidative stress and antioxidant defense mechanism
Electrochemical immunoplatform to unravel neurodegeneration and Alzheimer's disease through the determination of neurofilament light protein.
Electrolysis-assisted sonication for removal of proteinaceous contamination from surgical grade stainless steel
Electropharmacogram of Sceletium tortuosum extract based on spectral local field power in conscious freely moving rats.
Elevated ocular pressure reduces voltage-gated sodium channel NaV1.2 protein expression in retinal ganglion cell axons
Emerging Roles for DNA 6mA and RNA m6A Methylation in Mammalian Genome
Emerging Materials and Environment: A Brief Introduction
Emodin attenuates inflammation and demyelination in experimental autoimmune encephalomyelitis
Endobolome, a New Concept for Determining the Influence of Microbiota Disrupting Chemicals (MDC) in Relation to Specific Endocrine Pathogenesis
Endocrine Disrupting Compounds (Nonylphenol and Bisphenol A)–Sources, Harmfulness and Laccase-Assisted Degradation in the Aquatic Environment	27
Endocrine Disrupting Compounds (Nonylphenol and Bisphenol A)–Sources, Harmfulness and Laccase-Assisted Degradation in the Aquatic Environment
Endocrine Disruption and Reproductive Disorders: Impacts on Sexually Dimorphic Neuroendocrine Pathways
Environmental Chemicals: Integrative Approach to Human Biomonitoring and Health Effects
Environmental factors and their impact on the COVID-19 pandemic
Environmental health impacts of microplastics exposure on structural organization levels in the human body
Environmental pollutant exposure can exacerbate COVID-19 neurologic symptoms
Environmental pollutants and the risk of neurological disorders
Environmental pollutants and their effects on human health
Epistemology of Contaminants of Emerging Concern and Literature Meta-analysis	28
Epistemology of Contaminants of Emerging Concern and Literature Meta-analysis
Epithelial Barrier Hypothesis and Its Comparison with the Hygiene Hypothesis
Epithelial barrier hypothesis: Effect of the external exposome on the microbiome and epithelial barriers in allergic disease
Epoxiconazole profoundly alters rat brain and properties of neural stem cells.
ERS International Congress 2022: highlights from the Basic and Translational Science Assembly
Evaluating different web applications to assess the toxicity of plasticizers
Evaluation of antioxidants in discrete regions of brain after the transplantation of human amniotic epithelial cells in 2,4,5-Trihydroxyphenylethylamine-lesioned wistar albino rats.
Evaluation of homocysteine levels in individuals having nonsyndromic cleft lip with or without palate.
Evaluation of Lipid Extracts from the Marine Fungi Emericellopsis cladophorae and Zalerion maritima as a Source of Anti-Inflammatory, Antioxidant and Antibacterial Compounds
Evaluation of Neurotoxicity in BALB/c Mice following Chronic Exposure to Polystyrene Microplastics
Evaluation of the Effects of Carbon 60 Nanoparticle Exposure to Adult Zebrafish: A Behavioral and Biochemical Approach to Elucidate the Mechanism of Toxicity
Exhausted Grape Seed Residues as a Valuable Source of Antioxidant Molecules for the Formulation of Biocompatible Cosmetic Scrubs
Exosomes-Small Players, Big Sound.
Exposome, Molecular Pathways and One Health: The Invertebrate Caenorhabditis elegans
Exposure of adult zebrafish (Danio rerio) to SARS-CoV-2 at predicted environmentally relevant concentrations: Outspreading warns about ecotoxicological risks to freshwater fish
Exposure to Microplastics during Early Developmental Stage: Review of Current Evidence	29
Exposure to Microplastics during Early Developmental Stage: Review of Current Evidence
Extraction, identification, and environmental risk assessment of microplastics in commercial toothpaste	30
Extraction, identification, and environmental risk assessment of microplastics in commercial toothpaste	31
Extraction, identification, and environmental risk assessment of microplastics in commercial toothpaste.
Facets of ICP-MS and their potential in the medical sciences—Part 2: nanomedicine, immunochemistry, mass cytometry, and bioassays
Facile synthesis of cellulose microfibers supported palladium nanospindles on graphene oxide for selective detection of dopamine in pharmaceutical and biological samples
Ferroptosis turns 10: Emerging Mechanisms, Physiological Functions, and Therapeutic Applications
Fluorescent Nanosystems for Drug Tracking and Theranostics: Recent Applications in the Ocular Field
Food Contamination: An Unexplored Possible Link between Dietary Habits and Parkinson’s Disease
Fracture of Dental Amalgam: Scanning Electron Microscope Study.
From oceans to dinner plates: The impact of microplastics on human health
From properties to toxicity: Comparing microplastics to other airborne microparticles
Gender-specific effects of transthyretin on neural stem cell fate in the subventricular zone of the adult mouse.
GENE-GENE INTERACTION INTERACTOME OF PERIODONTAL AND ALZHEIMER'S DISEASES LED BY CELLULAR DEGENERATIVE PATHWAY.
Genetic, psychosocial and clinical factors associated with hippocampal volume in the general population.
Geochemical and mineralogical composition of geophagic materials from Baringo town, Kenyan Rift Valley and their possible health effects on the consumers.
Gill Transcriptomic Responses to Toxin-producing Alga Prymnesium parvum in Rainbow Trout
Global Human Embryonic Stem Cell (hESC) Research Industry
Global research trends of immunosenescence: A bibliometric study
Green Routes for Bio-Fabrication in Biomedical and Pharmaceutical Applications
Gut Microbiota as a Potential Player in Mn-Induced Neurotoxicity
Gut Microbiota Interventions to Retain Residual Kidney Function
Harmful algal bloom aerosols and human health
HDACi: Cellular Effects, Opportunities for Restorative Dentistry.
High-fat diet worsens the impact of aging on microglial function and morphology in a region-specific manner.
Human Embryos, Induced Pluripotent Stem Cells, and Organoids: Models to Assess the Effects of Environmental Plastic Pollution
Human exposure to metals in consumer-focused fused filament fabrication (FFF)/3D printing processes
Human exposure to metals in consumer-focused fused filament fabrication (FFF)/3D printing processes	32
Human Health and Ocean Pollution
Human platelet lysates for human cell propagation.
Huntington's disease with severe neck infection.
Hyposalivation and xerostomia among Parkinson's disease patients and its impact on quality of life.
Imaging Biomarkers for Monitoring the Inflammatory Redox Landscape in the Brain
Immunohistochemistry of the Gut-Associated Lymphoid Tissue (GALT) in African Bonytongue (Heterotis niloticus, Cuvier 1829)
Impact of Micro- and Nanoplastics on Mitochondria	33
Impact of Micro- and Nanoplastics on Mitochondria.
Improving Microalgae Research and Marketing in the European Atlantic Area: Analysis of Major Gaps and Barriers Limiting Sector Development
in silico analysis of nanoplastics' and beta-amyloid fibrils' interactions	34
In Silico Analysis of Nanoplastics' and β-amyloid Fibrils' Interactions.	35
In Silico Analysis of Nanoplastics’ and β-amyloid Fibrils’ Interactions
In Vivo Tissue Distribution of Microplastics and Systemic Metabolomic Alterations After Gastrointestinal Exposure
Influence of cognitive impairment and dementia on oral health and the utilization of dental services: Findings of the Oral Health, Bite force and Dementia Study (OrBiD).
Influence of Perinatal Factors on Gene Expression of IAPs Family and Main Factors of Pluripotency: OCT4 and SOX2 in Human Breast Milk Stem Cells—A Preliminary Report.
Influence of Dental Prostheses on Cognitive Functioning in Elderly Population: A Systematic Review.
Influence of Dental Prostheses on Cognitive Functioning in Elderly Population: A Systematic Review.	36
Inhibition of the classical pathway of the complement cascade prevents early dendritic and synaptic degeneration in glaucoma.
Insect Models in Nutrition Research
Interactions of Ingested Polystyrene Microplastics with Heavy Metals (Cadmium or Silver) as Environmental Pollutants: A Comprehensive In Vivo Study Using Drosophila melanogaster
Intravenous Transplantation of Adipose-Derived Mesenchymal Stem Cells Promoted The Production of Dopaminergic Neurons and Improved Spatial Memory in A Rat Model of Parkinson’s Disease.
Intrinsically Disordered Synthetic Polymers in Biomedical Applications
Investigating nanoplastics toxicity using advanced stem cell-based intestinal and lung in vitro models
Involvement of the JNK/HO-1/FTH1 signaling pathway in nanoplastic-induced inflammation and ferroptosis of BV2 microglia cells
Is Huntington's disease associated with deficits in theory of mind?
Jellyfish from Fisheries By-Catches as a Sustainable Source of High-Value Compounds with Biotechnological Applications
Knowledge domain and emerging trends in visual hallucination research: A scientometric analysis
Lack of Cathepsin D in the central nervous system results in microglia and astrocyte activation and the accumulation of proteinopathy-related proteins.
LCST-mediated phase separation strategy for preparation of poly(amino alcohol ethers) microparticle-gelatin hydrogel composites
Levels of Phthalates, Bisphenol-A, Nonylphenol, and Microplastics in Fish in the Estuaries of Northern Taiwan and the Impact on Human Health	37
Levels of Phthalates, Bisphenol-A, Nonylphenol, and Microplastics in Fish in the Estuaries of Northern Taiwan and the Impact on Human Health
Lifelong Exposure to a Low-Dose of the Glyphosate-Based Herbicide RoundUp® Causes Intestinal Damage, Gut Dysbiosis, and Behavioral Changes in Mice
Lipid Peroxidation of the Docosahexaenoic Acid/Arachidonic Acid Ratio Relating to the Social Behaviors of Individuals with Autism Spectrum Disorder: The Relationship with Ferroptosis
Long-term exposure to polystyrene microplastics triggers premature testicular aging
Lyophilization Based Isolation of Exosomes
Lysosomes, Autophagy, and Hormesis in Cell Physiology, Pathology, and Age-Related Disease
Magnetically boosted 1D photoactive microswarm for COVID-19 face mask disruption	38
Magnetically boosted 1D photoactive microswarm for COVID-19 face mask disruption
Management for the patients with severe Parkinson's disease during dental treatments and tooth extractions: A retrospective observational study
Mastication as a protective factor of the cognitive decline in adults: A qualitative systematic review
Mechanisms underlying dental-derived stem cell-mediated neurorestoration in neurodegenerative disorders	39
Mechanisms underlying dental-derived stem cell-mediated neurorestoration in neurodegenerative disorders.
Meet the contributors
Memory Function, Neurological, and Immunological Biomarkers in Allergic Asthmatic Mice Intratracheally Exposed to Bisphenol A
Metagenomes from Coastal Sediments of Kuwait: Insights into the Microbiome, Metabolic Functions and Resistome
Metal Imbalance in Neurodegenerative Diseases with a Specific Concern to the Brain of Multiple Sclerosis Patients
Metal Nanomaterials and Hydrolytic Enzyme-Based Formulations for Improved Antifungal Activity
Metal Toxicity Links to Alzheimer’s Disease and Neuroinflammation
Micro- and nano-plastics activation of oxidative and inflammatory adverse outcome pathways
Micro- and Nanoplastics Breach the Blood-Brain Barrier (BBB): Biomolecular Corona's Role Revealed
Micro- and Nanoplastics’ Effects on Protein Folding and Amyloidosis	40
Micro- and Nanoplastics’ Effects on Protein Folding and Amyloidosis
Micro- and Nanosized Substances Cause Different Autophagy-Related Responses	41
Micro- and Nanosized Substances Cause Different Autophagy-Related Responses
Microfluidic electric parallel egg-laying assay and application to in-vivo toxicity screening of microplastics using C. elegans	42
Microfluidic electric parallel egg-laying assay and application to in-vivo toxicity screening of microplastics using C. elegans
Microparticles are related to cognitive and functional status from normal aging to dementia
Microplastic and nanoplastic transfer, accumulation, and toxicity in humans
Microplastic content of over-the-counter toothpastes - a systematic review [version 1; peer review: 2 approved]
Microplastic Exposure and the Onset of Parkinson's Disease
Microplastic Pollution Focused on Sources, Distribution, Contaminant Interactions, Analytical Methods, and Wastewater Removal Strategies: A Review
Microplastic pollution in the Himalayas: Occurrence, distribution, accumulation and environmental impacts
Microplastic Presence in the Digestive Tract of Pearly Razorfish Xyrichtys novacula Causes Oxidative Stress in Liver Tissue
Microplastic contamination in commercial fish species in southern coastal region of India.
Microplastics cause neurotoxicity and decline of enzymatic activities in important bioturbator Hediste diversicolor
Microplastics exposure as an emerging threat to ancient lineage: A contaminant of concern for abnormal bending of amphioxus via neurotoxicity
Microplastics Derived from Food Packaging Waste—Their Origin and Health Risks
Microplastics in Dentistry—A Review
Microplastics in the bogue, Boops boops: A snapshot of the past from the southern Tyrrhenian Sea
Microplastics in the Environment: Intake through the Food Web, Human Exposure and Toxicological Effects
Microplastics Pollution as an Invisible Potential Threat to Food Safety and Security, Policy Challenges and the Way Forward
Microplastics released from food containers can suppress lysosomal activity in mouse macrophages
Microplastics: A Real Global Threat for Environment and Food Safety: A State of the Art Review
Minimal information for studies of extracellular vesicles 2018 (MISEV2018): a position statement of the International Society for Extracellular Vesicles and update of the MISEV2014 guidelines.
MiR-31 improves spinal cord injury in mice by promoting the migration of bone marrow mesenchymal stem cells.
Molecular Cloning of Dynein Heavy Chain and the Effect of Dynein Inhibition on the Testicular Function of Portunus trituberculatus
Molecular mechanism of DRP1 assembly studied in vitro by cryo-electron microscopy.
Molecule-to-Material-to-Bio Nanoarchitectonics with Biomedical Fullerene Nanoparticles
Multimodal, label-free fluorescence and Raman imaging of amyloid deposits in snap-frozen Alzheimer’s disease human brain tissue
Nano- and microplastics in the workplace_x000D_
Nano-biotechnology, an applicable approach for sustainable future
Nanoparticle Effects on Stress Response Pathways and Nanoparticle–Protein Interactions
Nanoparticle-Induced m6A RNA Modification: Detection Methods, Mechanisms and Applications
Nanoparticles‐induced potential toxicity on human health: Applications, toxicity mechanisms, and evaluation models
Nanoparticles‐induced potential toxicity on human health: Applications, toxicity mechanisms, and evaluation models	43
Nanoplastics Cause Neurobehavioral Impairments, Reproductive and Oxidative Damages, and Biomarker Responses in Zebrafish: Throwing up Alarms of Wide Spread Health Risk of Exposure
Nanoplastics, Gut Microbiota, and Neurodegeneration
Nanotechnology and its application in restorative dentistry: A review of literature
Nanotechnology-based approaches for food sensing and packaging applications
Natural Active Ingredients for Poly (Lactic Acid)-Based Materials: State of the Art and Perspectives
Natural Products in Mitigation of Bisphenol A Toxicity: Future Therapeutic Use
Nauphoeta cinerea as an emerging model in neurotoxicology
Network pharmacology analysis combined with experimental validation to explore the therapeutic mechanism of salidroside on intestine ischemia reperfusion
Neurodegenerative diseases and effective drug delivery: A review of challenges and novel therapeutics
Neurodevelopmental Toxicity of Polystyrene Nanoplastics in Caenorhabditis elegans and the Regulating Effect of Presenilin
Neurogenic induction of human dental pulp derived stem cells by hanging drop technique, basic fibroblast growth factor, and SHH factors.
Neuronal and Synaptic Plasticity in the Visual Thalamus in Mouse Models of Glaucoma.
Neuroprotective and restorative properties of the GLP-1/GIP dual agonist DA-JC1 compared with a GLP-1 single agonist in Alzheimer's disease.
Neuro-toxic and Reproductive Effects of BPA
Neurotoxicity in Marine Invertebrates: An Update
Neurotoxicity in Marine Invertebrates: An Update	44
Neurotoxicity mechanism of aconitine in HT22 cells studied by microfluidic chip-mass spectrometry
Neurotoxicity mediated by oxidative stress caused by titanium dioxide nanoparticles in human neuroblastoma (SH-SY5Y) cells
Neurotoxicity of aluminium chloride and okadaic acid in zebrafish: Insights into Alzheimer's disease models through anxiety and locomotion testing, and acute toxicity assessment with Litsea garciae bark's methanolic extract
Neurotoxicity of BPA, BPS, and BPB for the hippocampal cell line (HT-22): An implication for the replacement of BPA in plastics
Neurotoxicity of Polycyclic Aromatic Hydrocarbons: A Systematic Mapping and Review of Neuropathological Mechanisms
Neurotoxicity, oxidative stress biomarkers and haematological responses in African catfish (Clarias gariepinus) exposed to polyvinyl chloride microparticles
Newly Emerging Airborne Pollutants: Current Knowledge of Health Impact of Micro and Nanoplastics.
Newly Emerging Airborne Pollutants: Current Knowledge of Health Impact of Micro and Nanoplastics	45
Nigella sativa seeds mitigate the hepatic histo-architectural and ultrastructural changes induced by 4-nonylphenol in Clarias gariepinus
Non-Classical Aspects of Obesity Pathogenesis and Their Relative Clinical Importance for Obesity Treatment
Non-parametric combination analysis of multiple data types enables detection of novel regulatory mechanisms in T cells of multiple sclerosis patients.
Number of teeth, denture wearing and cognitive function in relation to nutritional status in residents of nursing homes.
Occurrence and risk assessment of microplastics from various toothpastes
Occurrence of Anthropogenic Debris in Three Commercial Shrimp Species from South-Western Ionian Sea.
Oncogenic Role of miRNA in Environmental Exposure to Plasticizers: A Systematic Review
Oral administration of the iron chelator deferiprone protects against loss of retinal ganglion cells in a mouse model of glaucoma.
Oral and Periodontal Health in Patients with Alzheimer's Disease and Other Forms of Dementia - A Cross-sectional Pilot Study.
Oral Delivery of a Synthetic Sterol Reduces Axonopathy and Inflammation in a Rodent Model of Glaucoma.
Oral health care services for community-dwelling older people with dementia: A scoping review	46
Oral health care services for community‐dwelling older people with dementia: A scoping review.
Oral health‐related quality of life in patients with Parkinson's disease.
Oral Microbiome: Getting to Know and Befriend Neighbors, a Biological Approach.
Organophosphate-Pesticide-Mediated Immune Response Modulation in Invertebrates and Vertebrates
Origin of Allergy From In Utero Exposures to the Postnatal Environment
Origin, dietary exposure, and toxicity of endocrine-disrupting food chemical contaminants: A comprehensive review
Origin, dietary exposure, and toxicity of endocrine-disrupting food chemical contaminants: A comprehensive review	47
Outpatient, dental care of adult vulnerable patients under general anaesthesia—a retrospective evaluation of need for treatment and dental follow-up care.
ox-LDL-Induced Endothelial Progenitor Cell Oxidative Stress via p38/Keap1/Nrf2 Pathway
Parkinson's disease and periodontitis - the missing link? A review.
Perfluorotetradecanoic Acid (PFTeDA) Induces Mitochondrial Damage and Oxidative Stress in Zebrafish (Danio rerio) Embryos/Larvae
Perspective on the heavy metal pollution and recent remediation strategies
Perspectives of community-dwelling older adults with dementia and their carers regarding their oral health practices and care: rapid review.
Pesticide exposure and the microbiota-gut-brain axis
Pharmacotechnical, Physico-Chemical, and Antioxidant Evaluation of Newly Developed Capsule Formulations
Phytochemical Analysis, Antioxidant, Antimicrobial, and Anti-Swarming Properties of Hibiscus sabdariffa L. Calyx Extracts: In Vitro and In Silico Modelling Approaches
Plants oxidative response to nanoplastic
Plasticenta: First evidence of microplastics in human placenta
Plastics occurrence in juveniles of Engraulis encrasicolus and Sardina pilchardus in the Southern Tyrrhenian Sea.
Pleiotropic Outcomes of Glyphosate Exposure: From Organ Damage to Effects on Inflammation, Cancer, Reproduction and Development
Pollutants corrupt resilience pathways of aging in the nematode C. elegans
Pollution, Inflammation, and Vaccines: A Complex Crosstalk
Polyethylene microplastics impede the innate immune response by disrupting the extracellular matrix and signaling transduction
Polymer nanoparticles pass the plant interface.
Polymeric nanocarriers for nose-to-brain drug delivery in neurodegenerative diseases and neurodevelopmental disorders
Polymer–Metal Composite Healthcare Materials: From Nano to Device Scale.
Polystyrene microplastic particles induce endothelial activation.
Polystyrene microplastics affect learning and memory in mice by inducing oxidative stress and decreasing the level of acetylcholine
Polystyrene microplastics induce endoplasmic reticulum stress, apoptosis and inflammation by disrupting the gut microbiota in carp intestines	48
Polystyrene microplastics induce endoplasmic reticulum stress, apoptosis and inflammation by disrupting the gut microbiota in carp intestines.
Polystyrene microplastics modulated bdnf expression triggering neurotoxicity via apoptotic pathway in zebrafish embryos
Polystyrene nanoplastics affect the human ubiquitin structure and ubiquitination in cells: a high-resolution study
Polystyrene Microplastics Exposure: An Insight into Multiple Organ Histological Alterations, Oxidative Stress and Neurotoxicity in Javanese Medaka Fish (Oryzias javanicus Bleeker, 1854)
Polystyrene microplastics induce endoplasmic reticulum stress, apoptosis and inflammation by disrupting the gut microbiota in carp intestines.
Polystyrene microplastics induce endoplasmic reticulum stress, apoptosis and inflammation by disrupting the gut microbiota in carp intestines.	49
Potential application of traditional Chinese medicine in cerebral ischemia—Focusing on ferroptosis
Potential Neuroprotective Role of Calretinin-N18 and Calbindin-D28k in the Retina of Adult Zebrafish Exposed to Different Wavelength Lights	50
Potential Neuroprotective Role of Calretinin-N18 and Calbindin-D28k in the Retina of Adult Zebrafish Exposed to Different Wavelength Lights
Potential of Chinese Yam (Dioscorea polystachya Turczaninow) By-Product as a Feed Additive in Largemouth Bass (Micropterus salmoides): Turning Waste into Valuable Resources
Prevalence of oral health-related conditions that could trigger accidents for patients with moderate-to-severe dementia.
Prevalence of pineal gland calcification as an incidental finding in patients referred for implant dental therapy.
Proinflammatory Responses of 1-Nitropyrene against RAW264.7 Macrophages through Akt Phosphorylation and NF-κB Pathways
Promising Sources of Plant-Derived Polyunsaturated Fatty Acids: A Narrative Review
Proposing a communication module to enhance dental students' attitudes towards people with dementia: Phase 1 of a curriculum revision study.
PS-NPs Induced Neurotoxic Effects in SHSY-5Y Cells via Autophagy Activation and Mitochondrial Dysfunction
Quantitative adverse outcome pathway (qAOP) models for toxicity prediction	51
Quantitative adverse outcome pathway (qAOP) models for toxicity prediction
Quaternary ammonium-based biomedical materials: State-of-the-art, toxicological aspects and antimicrobial resistance
Raman imaging to identify microplastics released from toothbrushes: algorithms and particle analysis
Rapid and efficient method for assessing nanoplastics by an electromagnetic heating pyrolysis mass spectrometry.
Rapid Assessment of Ocular Toxicity from Environmental Contaminants Based on Visually Mediated Zebrafish Behavior Studies
Rapid Physicochemical Changes in Microplastic Induced by Biofilm Formation
Recent Advances in Functional Polymer Materials for Energy, Water, and Biomedical Applications: A Review
Recent Advances in Functional Polymer Materials for Energy, Water, and Biomedical Applications: A Review	52
Recent approaches and advanced wastewater treatment technologies for mitigating emerging microplastics contamination – A critical review
Recent insights into uptake, toxicity, and molecular targets of microplastics and nanoplastics relevant to human health impacts	53
Recent insights into uptake, toxicity, and molecular targets of microplastics and nanoplastics relevant to human health impacts
Recent progress and future directions of the research on nanoplastic-induced neurotoxicity	54
Recent progress and future directions of the research on nanoplastic-induced neurotoxicity
Recent Purification Technologies and Human Health Risk Assessment of Microplastics.
Recording of Individual Identification Information on Dental Prostheses Using Fluorescent Material and Ultraviolet Light.
Recovery potential of transplanted oligoprogenitor cells derived from human dental pulp stem cells in Lysophosphatidyl choline demyelination model.
Rehashing Our Insight of Seaweeds as a Potential Source of Foods, Nutraceuticals, and Pharmaceuticals
Relationship and factor structure in multisystem neurodegeneration in Parkinson's disease.
Repetitive Transcranial Magnetic Stimulation Improves Neuropathy and Oxidative Stress Levels in Rats with Experimental Cerebral Infarction through the Nrf2 Signaling Pathway
Reproductive Toxicity and Recovery Associated With 4-Non-ylphenol Exposure in Juvenile African Catfish (Clarias garepinus)
Residual Levels of Mercury, Cadmium, Lead and Arsenic in Some Commercially Key Species from Italian Coasts (Adriatic Sea): Focus on Human Health
Resveratrol improves palmitic acid‑induced insulin resistance via the DDIT4/mTOR pathway in C2C12 cells
Retinal proteomics of experimental glaucoma model reveal intraocular pressure-induced mediators of neurodegenerative changes.
Reversible and long-term immobilization in a hydrogel-microbead matrix for high-resolution imaging of Caenorhabditis elegans and other small organisms.
Road to The Red Carpet of Edible Crickets through Integration into the Human Food Chain with Biofunctions and Sustainability: A Review
Role of Kaempferol in decreasing 1-Methyl-4-phenylpyridinium induced mitochondrial dysfunction in sh-sy5y cells.
Role of selenoprotein M knockdown in the melatonin antagonism of nickel-induced apoptosis and endoplasmic reticulum stress in mouse heart
Roles of α-synuclein in gastrointestinal microbiome dysbiosis-related Parkinson's disease progression
Rolling Circle Amplification as an Efficient Analytical Tool for Rapid Detection of Contaminants in Aqueous Environments
Safety and Toxicity Implications of Multifunctional Drug Delivery Nanocarriers on Reproductive Systems In Vitro and In Vivo
Screening of phthalate and non-phthalate plasticizers and bisphenols in Sicilian women's blood.
Seasonal variation and complex analysis of microplastic distribution in different WWTP treatment stages in Lithuania
Semiquantitative analysis using standardized uptake value in 123I-FP-CIT SPECT/CT.
Serratia marcescens in the intestine of housefly larvae inhibits host growth by interfering with gut microbiota
Sex Diferences in the Efects of Prenatal Bisphenol A Exposure on Genes Associated with Autism Spectrum Disorder in the Hippocampus
Simultaneous PET/MR imaging in a human brain PET/MR system in 50 patients—Current state of image quality
Size-Dependent Effects of Polystyrene Nanoparticles (PS-NPs) on Behaviors and Endogenous Neurochemicals in Zebrafish Larvae
Skull Abnormalities in Cadavers in the Gross Anatomy Lab.
Sleep matters: Neurodegeneration spectrum heterogeneity, combustion and friction ultrafine particles, industrial nanoparticle pollution, and sleep disorders—Denial is not an option	55
Sleep matters: Neurodegeneration spectrum heterogeneity, combustion and friction ultrafine particles, industrial nanoparticle pollution, and sleep disorders—Denial is not an option
Soil and water pollution and human health: what should cardiologists worry about?
Squid-Inspired Tandem Repeat Proteins: Functional Fibers and Films
State of the Art and New Trends from the 2022 Gism Annual Meeting
State of the Art and New Trends from the 2022 Gism Annual Meeting	56
Stress Response of Mouse Embryonic Fibroblasts Exposed to Polystyrene Nanoplastics
Study of the Potential Accumulation of the Pesticide Alpha-Endosulfan by Microplastics in Water Systems
Surface Modification of Bacterial Cellulose for Biomedical Applications
Surface Modification of Bacterial Cellulose for Biomedical Applications	57
Sustainability in dentistry: Part 1 - Plastics and biodegradability.
Sustainable Copper Electrochemical Stripping onto a Paper-Based Substrate for Clinical Application
Synthesis and Biological Importance of 2-(thio)ureabenzothiazoles
Systematic monitoring for detection of atrial fibrillation in patients with acute ischaemic stroke (MonDAFIS): a randomised, open-label, multicentre study.
Systemic Treatment with Nicotinamide Riboside Is Protective in Two Mouse Models of Retinal Ganglion Cell Damage.
Talks
Temperature- and chemical-induced neurotoxicity in zebrafish
Ten decadal advances in fungal biology leading towards human well-being	58
Ten decadal advances in fungal biology leading towards human well-being
TGF-β Promotes the Proliferation of Microglia In Vitro.	59
TGF-β Promotes the Proliferation of Microglia In Vitro.
The bioaccessibility of adsorped heavy metals on biofilm-coated microplastics and their implication for the progression of neurodegenerative diseases.
The Burden of Microplastics Pollution and Contending Policies and Regulations
The connective tissue graft as a membrane to improve esthetics according the defect.
The detrimental effect of microplastics on critical periods of development in the neuroendocrine system	60
The detrimental effect of microplastics on critical periods of development in the neuroendocrine system.
The effect of the cyclic GMP-AMP synthase-stimulator of interferon genes signaling pathway on organ inflammatory injury and fibrosis
The Effect of Tooth-Brushing Activity, Temperature, and pH to Acrylic and Composite Resin Microplastic Release.
The effectiveness of intravenous sedation with midazolam for people with Alzheimer's disease requiring dental extraction
The effectiveness of intravenous sedation with midazolam for people with Alzheimer's disease requiring dental extraction.	61
The electronic tree of life (eToL): a net of long probes to characterize the microbiome from RNA-seq data
The emerging role of microplastics in systemic toxicity: Involvement of reactive oxygen species (ROS)
The Endocrine Disruptor Bisphenol A (BPA) Affects the Enteric Neurons Immunoreactive to Neuregulin 1 (NRG1) in the Enteric Nervous System of the Porcine Large Intestine
The epithelial barrier theory: Development and exacerbation of allergic and other chronic inflammatory diseases
The Footprint of Microbiome in Pediatric Asthma—A Complex Puzzle for a Balanced Development
The Honey Bee Apis mellifera: An Insect at the Interface between Human and Ecosystem Health
The impact of aromatherapy-based oral care on oral conditions, salivary pH, and halitosis in older adults with dementia: Pilot study
The impact of oxidative stress-induced mitochondrial dysfunction on diabetic microvascular complications
The implications of COVID-19 in the ambient environment and psychological conditions
The Influence of Bisphenol a on the Nitrergic Nervous Structures in the Domestic Porcine Uterus
The Minderoo-Monaco Commission on Plastics and Human Health
The mouth care item of the MOBID pain scale: secondary analyses of unique video uptakes by dental professionals.
The Neurochemical Characterization of Parasympathetic Nerve Fibers in the Porcine Uterine Wall Under Physiological Conditions and After Exposure to Bisphenol A (BPA)	62
The Neurochemical Characterization of Parasympathetic Nerve Fibers in the Porcine Uterine Wall Under Physiological Conditions and After Exposure to Bisphenol A (BPA)
The Physiology of Reproduction – Quo vadis?
The plastic brain: neurotoxicity of micro- and nanoplastics	63
The plastic brain: neurotoxicity of micro- and nanoplastics	64
The plastic brain: neurotoxicity of micro- and nanoplastics	65
The plastic brain: neurotoxicity of micro_x0002_and nanoplastics
The Potential Implications of Hydrogen Sulfide in Aging and Age-Related Diseases through the Lens of Mitohormesis
The Potential of Spent Coffee Grounds in Functional Food Development
The prospective association between periodontal disease and brain imaging outcomes: The Atherosclerosis Risk in Communities study.
The protein corona from nanomedicine to environmental science
The unlimited potential of the great pond snail, Lymnaea stagnalis
The utility of alternative models in particulate matter air pollution toxicology
Therapeutic Effects of Melatonin on Ocular Diseases: Knowledge Map and Perspective
Therapeutic Strategies to Ameliorate Neuronal Damage in Epilepsy by Regulating Oxidative Stress, Mitochondrial Dysfunction, and Neuroinflammation
Time-dependent retinal ganglion cell loss, microglial activation and blood-retina-barrier tightness in an acute model of ocular hypertension
Tissue fibrosis induced by radiotherapy: current understanding of the molecular mechanisms, diagnosis and therapeutic advances
Tooth loss in periodontally treated patients: A registry‐ and observation‐based analysis.
Towards A Microbead Occlusion Model of Glaucoma for a Non-Human Primate.
Toxic effect of chronic exposure to polyethylene nano/microplastics on oxidative stress, neurotoxicity and gut microbiota of adult zebrafish (Danio rerio)
Toxic Effects of Copper Fungicides on the Development and Behavior of Zebrafish in Early-Life Stages
Toxicity of airborne particles—established evidence, knowledge gaps and emerging areas of importance
Toxicity of Microplastics and Nanoplastics in Mammalian Systems
Transcriptomic analysis of nonylphenol effect on Saccharomyces cerevisiae
Transferring from wheelchair to bed: (Re)subjectifying and partner-positioning a person with late-stage dementia in the care task.
Treatment with implant-supported fixed dental prostheses in patients with congenital and acquired neurologic disabilities: a prospective study.
Unraveling the hazardous impact of diverse contaminants in the marine environment: Detection and remedial approach through nanomaterials and nano-biosensors.
Unraveling the hazardous impact of diverse contaminants in the marine environment: Detection and remedial approach through nanomaterials and nano-biosensors.	66
Upregulation of CDGSH iron sulfur domain 2 attenuates cerebral ischemia/reperfusion injury
Urinary and Plasma Antioxidants in Behavioral Symptoms of Individuals With Autism Spectrum Disorder
Urine metabolites and viral pneumonia among children: a case-control study in China
Use of a powered toothbrush to improve oral health in individuals with mild cognitive impairment
Use of Plastics with Hot Food among Saudi Pregnant Women Is Associated with Increased Concentrations of A1C, Thyroid-Stimulating Hormone, and Homocysteine and Decreased Concentrations of Vitamins and Minerals
Utility of cockroach as a model organism in the assessment of toxicological impacts of environmental pollutants
Wistar Rats Hippocampal Neurons Response to Blood Low-Density Polyethylene Microplastics: A Pathway Analysis of SOD, CAT, MDA, 8-OHdG Expression in Hippocampal Neurons and Blood Serum Aß42 Levels	67
Wistar Rats Hippocampal Neurons Response to Blood Low-Density Polyethylene Microplastics: A Pathway Analysis of SOD, CAT, MDA, 8-OHdG Expression in Hippocampal Neurons and Blood Serum Aβ42 Levels
XIAP gene therapy effects on retinal ganglion cell structure and function in a mouse model of glaucoma.
Zebrafish as a robust preclinical platform for screening plant-derived drugs with anticonvulsant properties—a review
Zebrafish: A Promising Real-Time Model System for Nanotechnology-Mediated Neurospecific Drug Delivery
Zebrafish: an efficient vertebrate model for understanding role of gut microbiota

## Sheet: Bisphenol A
Bisphenol-A exposure leads to neurotoxicity through upregulating the expression of histone deacetylase 2 in vivo and in vitro
A systematic comparison of neurotoxicity of bisphenol A and its derivatives in zebrafish.
Bisphenol Analogues Other Than BPA: Environmental Occurrence, Human Exposure, and Toxicity-A Review.
Does Bisphenol A Confer Risk of Neurodevelopmental Disorders? What We Have Learned from Developmental Neurotoxicity Studies in Animal Models.
Neuro-toxic and Reproductive Effects of BPA.
Melatonin abated Bisphenol A-induced neurotoxicity via p53/PUMA/Drp-1 signaling.
Toxicity of bisphenol analogues on the reproductive, nervous, and immune systems, and their relationships to gut microbiome and metabolism: insights from a multi-species comparison.
Bisphenol-A exposure leads to neurotoxicity through upregulating the expression of histone deacetylase 2 in vivo and in vitro.
Developmental neurotoxicity of low concentrations of bisphenol A and S exposure in zebrafish.
Immunotoxicity and neurotoxicity of bisphenol A and microplastics alone or in combination to a bivalve species, Tegillarca granosa.
Neurotoxicity of Bisphenol A and the Impact of Melatonin Administration on Oxidative Stress, ERK/NF-kB Signaling Pathway, and Behavior in Rats.
Bisphenol A shapes children's brain and behavior: towards an integrated neurotoxicity assessment including human data.
Bisphenol A impairs cognitive function and 5-HT metabolism in adult male mice by modulating the microbiota-gut-brain axis.
Neurotoxicity and neuroinflammatory effects of bisphenol A in male rats: the neuroprotective role of grape seed proanthocyanidins.
Neurotoxicity of bisphenol A exposure on Caenorhabditis elegans induced by disturbance of neurotransmitter and oxidative damage.
Does ( -)-epigallocatechin-3-gallate protect the neurotoxicity induced by bisphenol A in vivo?
The influence of study design and sex-differences on results from developmental neurotoxicity studies of bisphenol A: implications for toxicity testing.
Bisphenol-A exposure induced neurotoxicity and associated with synapse and cytoskeleton in Neuro-2a cells.
Silibinin and Naringenin against Bisphenol A-Induced Neurotoxicity in Zebrafish Model-Potential Flavonoid Molecules for New Drug Design, Development, and Therapy for Neurological Disorders.
Sensitive neurotoxicity assessment of bisphenol A using double immunocytochemistry of DCX and MAP2.
Bisphenol-A exposure induced neurotoxicity in glutamatergic neurons derived from human embryonic stem cells.

## Sheet: Sheet3
								13		systematic review
								6		study population is a fetus
								19		not linked to neurodegenerative diseases
A Children’s Health Perspective on Nano- and Microplastics								1		population has a disease already
								1		not specific to dental microplastics
A Detailed Review Study on Potential Effects of Microplastics and Additives of Concern on Human Health								13		animal studies
A Review of Recent Studies on Bisphenol A and Phthalate Exposures and Child Neurodevelopment
A review on the impacts of nanomaterials on neuromodulation and neurological dysfunction using a zebrafish animal model. [Review]
A systematic review of cranioplasty material toxicity in human subjects
A Systematic Review of Exposure to Bisphenol A from Dental Treatment
Adoptive Autophagy Activation: a Much-Needed Remedy Against Chemical Induced Neurotoxicity/Developmental Neurotoxicity.		1	1
Analysis of intravenous sedation for dental treatment in elderly patients with severe dementia-a retrospective cohort study of a Japanese population		2	2
Analysis of the Solid Contents of Toothpastes Available in UAE (United Arab Emirates) Markets
Application of dental nanomaterials: potential toxicity to the central nervous system
Assessment of Human Health Risks Posed by Nano-and Microplastics Is Currently Not Feasible
Association between Dental Diseases and Oral Hygiene Care and the Risk of Dementia: A Retrospective Cohort Study			3
Association between History of Dental Amalgam Fillings and Risk of Parkinson’s Disease: A Population-Based Retrospective Cohort Study in Taiwan.
Association between Periodontal Disease and Cognitive Impairment in Adults			4
Association between periodontitis and risk of Alzheimer′s disease, mild cognitive impairment and subjective cognitive decline: A case–control study.			5
Biocompatibility between Silicon or Silicon Carbide surface and Neural Stem Cells.
Bisphenol A in human saliva and urine before and after treatment with dental polymer-based restorative materials
Bisphenol A suppresses Th1-type immune response in human peripheral blood mononuclear cells in vitro			6
Bisphenol-A exposure leads to neurotoxicity through upregulating the expression of histone deacetylase 2 in vivo and in vitro
Brain single-nucleus transcriptomics highlights that polystyrene nanoplastics potentially induce Parkinson's disease-like neurodegeneration by causing energy metabolism disorders in mice.
Burning mouth disorder and Parkinson's disease: A scoping review of the literature.			7
Carbon nanotubes and central nervous system: Environmental risks, toxicological aspects and future perspectives
Cellular and Systemic Effects of Micro- and Nanoplastics in Mammals—What We Know So Far
Characterisation of Microparticle Waste from Dental Resin-Based Composites			8
Cognitive deterioration in association with teeth loss in elderly population: A study from Eastern India.			9
Cognitive impairment, oral self-care function and dental caries severity in community-dwelling older adults.			10
Correlation between antibodies to bisphenol A, its target enzyme protein disulfide isomerase and antibodies to neuron‐specific antigens
Critical appraisal of evidence supporting the placement of dental implants in patients with neurodegenerative diseases.
Dementia and oral health among subjects aged 75 years or older.			11
Dental Amalgam and Psychosocial Status: The New England Children’s Amalgam Trial			12
Development of Phytochemical Delivery Systems by Nano-Suspension and Nano-Emulsion Techniques			13
Developmental neurotoxicity of low concentrations of bisphenol A and S exposure in zebrafish
Dietary Plant Polyphenols as the Potential Drugs in Neurodegenerative Diseases: Current Evidence, Advances, and Opportunities			14
Distinct effects on the dendritic arbor occur by microbead versus bath administration of brain-derived neurotrophic factor.			15
Does Bisphenol A Confer Risk of Neurodevelopmental Disorders? What We Have Learned from Developmental Neurotoxicity Studies in Animal Models
Does the Loss of Teeth Have an Impact on Geriatric Patients’ Cognitive Status?			16
Dynamin-related Protein 1 Inhibition Mitigates Bisphenol A-mediated Alterations in Mitochondrial Dynamics and Neural Stem Cell Proliferation and Differentiation
Early clues and molecular mechanism involved in neurodegenerative diseases induced in immature mice by combined exposure to polypropylene microplastics and DEHP☆
Effects of nanoplastics on zebrafish embryo-larval stages: A case study with polystyrene (PS) and polymethylmethacrylate (PMMA) particles
Environmental health impacts of microplastics exposure on structural organization levels in the human body			17
Environmental pollutants and the risk of neurological disorders			18
Epoxiconazole profoundly alters rat brain and properties of neural stem cells.
Evaluation of Neurotoxicity in BALB/c Mice following Chronic Exposure to Polystyrene Microplastics
Exposure to Microplastics during Early Developmental Stage: Review of Current Evidence
Extraction, identification, and environmental risk assessment of microplastics in commercial toothpaste.
From properties to toxicity: Comparing microplastics to other airborne microparticles			19
Impact of Micro- and Nanoplastics on Mitochondria.
In Silico Analysis of Nanoplastics’ and β-amyloid Fibrils’ Interactions
Influence of cognitive impairment and dementia on oral health and the utilization of dental services: Findings of the Oral Health, Bite force and Dementia Study (OrBiD).			20
Influence of Dental Prostheses on Cognitive Functioning in Elderly Population: A Systematic Review.
Levels of Phthalates, Bisphenol-A, Nonylphenol, and Microplastics in Fish in the Estuaries of Northern Taiwan and the Impact on Human Health
Management for the patients with severe Parkinson's disease during dental treatments and tooth extractions: A retrospective observational study			21
Mastication as a protective factor of the cognitive decline in adults: A qualitative systematic review			22
Mechanisms underlying dental-derived stem cell-mediated neurorestoration in neurodegenerative disorders.
Memory Function, Neurological, and Immunological Biomarkers in Allergic Asthmatic Mice Intratracheally Exposed to Bisphenol A
Metal Toxicity Links to Alzheimer’s Disease and Neuroinflammation
Micro- and Nanoplastics Breach the Blood-Brain Barrier (BBB): Biomolecular Corona's Role Revealed
Microparticles are related to cognitive and functional status from normal aging to dementia
Microplastic content of over-the-counter toothpastes - a systematic review [version 1; peer review: 2 approved]
Microplastic Exposure and the Onset of Parkinson's Disease
Microplastics cause neurotoxicity and decline of enzymatic activities in important bioturbator Hediste diversicolor
Microplastics exposure as an emerging threat to ancient lineage: A contaminant of concern for abnormal bending of amphioxus via neurotoxicity
Microplastics in Dentistry—A Review
MiR-31 improves spinal cord injury in mice by promoting the migration of bone marrow mesenchymal stem cells.			23
Nanoparticle Effects on Stress Response Pathways and Nanoparticle–Protein Interactions
Nanoparticle-Induced m6A RNA Modification: Detection Methods, Mechanisms and Applications
Nanoparticles‐induced potential toxicity on human health: Applications, toxicity mechanisms, and evaluation models
Nanoplastics Cause Neurobehavioral Impairments, Reproductive and Oxidative Damages, and Biomarker Responses in Zebrafish: Throwing up Alarms of Wide Spread Health Risk of Exposure
Nanoplastics, Gut Microbiota, and Neurodegeneration
Neurodegenerative diseases and effective drug delivery: A review of challenges and novel therapeutics
Neurodevelopmental Toxicity of Polystyrene Nanoplastics in Caenorhabditis elegans and the Regulating Effect of Presenilin
Neuro-toxic and Reproductive Effects of BPA
Neurotoxicity mechanism of aconitine in HT22 cells studied by microfluidic chip-mass spectrometry
Neurotoxicity mediated by oxidative stress caused by titanium dioxide nanoparticles in human neuroblastoma (SH-SY5Y) cells
Neurotoxicity of aluminium chloride and okadaic acid in zebrafish: Insights into Alzheimer's disease models through anxiety and locomotion testing, and acute toxicity assessment with Litsea garciae bark's methanolic extract
Neurotoxicity of BPA, BPS, and BPB for the hippocampal cell line (HT-22): An implication for the replacement of BPA in plastics
Neurotoxicity of Polycyclic Aromatic Hydrocarbons: A Systematic Mapping and Review of Neuropathological Mechanisms
Neurotoxicity, oxidative stress biomarkers and haematological responses in African catfish (Clarias gariepinus) exposed to polyvinyl chloride microparticles
Occurrence and risk assessment of microplastics from various toothpastes
ox-LDL-Induced Endothelial Progenitor Cell Oxidative Stress via p38/Keap1/Nrf2 Pathway			24
Perfluorotetradecanoic Acid (PFTeDA) Induces Mitochondrial Damage and Oxidative Stress in Zebrafish (Danio rerio) Embryos/Larvae
Pleiotropic Outcomes of Glyphosate Exposure: From Organ Damage to Effects on Inflammation, Cancer, Reproduction and Development
Polyethylene microplastics impede the innate immune response by disrupting the extracellular matrix and signaling transduction
Polystyrene microplastic particles induce endothelial activation.			25
Polystyrene microplastics affect learning and memory in mice by inducing oxidative stress and decreasing the level of acetylcholine
Polystyrene microplastics modulated bdnf expression triggering neurotoxicity via apoptotic pathway in zebrafish embryos
Polystyrene nanoplastics affect the human ubiquitin structure and ubiquitination in cells: a high-resolution study
Polystyrene Microplastics Exposure: An Insight into Multiple Organ Histological Alterations, Oxidative Stress and Neurotoxicity in Javanese Medaka Fish (Oryzias javanicus Bleeker, 1854)
PS-NPs Induced Neurotoxic Effects in SHSY-5Y Cells via Autophagy Activation and Mitochondrial Dysfunction
Quaternary ammonium-based biomedical materials: State-of-the-art, toxicological aspects and antimicrobial resistance			26
Raman imaging to identify microplastics released from toothbrushes: algorithms and particle analysis
Rapid Physicochemical Changes in Microplastic Induced by Biofilm Formation			27
Recent insights into uptake, toxicity, and molecular targets of microplastics and nanoplastics relevant to human health impacts
Recent progress and future directions of the research on nanoplastic-induced neurotoxicity
Recent Purification Technologies and Human Health Risk Assessment of Microplastics.			28
Relationship and factor structure in multisystem neurodegeneration in Parkinson's disease.			29
Role of Kaempferol in decreasing 1-Methyl-4-phenylpyridinium induced mitochondrial dysfunction in sh-sy5y cells.
Screening of phthalate and non-phthalate plasticizers and bisphenols in Sicilian women's blood.
Sex Diferences in the Efects of Prenatal Bisphenol A Exposure on Genes Associated with Autism Spectrum Disorder in the Hippocampus
Size-Dependent Effects of Polystyrene Nanoparticles (PS-NPs) on Behaviors and Endogenous Neurochemicals in Zebrafish Larvae
Sleep matters: Neurodegeneration spectrum heterogeneity, combustion and friction ultrafine particles, industrial nanoparticle pollution, and sleep disorders—Denial is not an option
Stress Response of Mouse Embryonic Fibroblasts Exposed to Polystyrene Nanoplastics
Temperature- and chemical-induced neurotoxicity in zebrafish
The bioaccessibility of adsorped heavy metals on biofilm-coated microplastics and their implication for the progression of neurodegenerative diseases.
The detrimental effect of microplastics on critical periods of development in the neuroendocrine system.
The Effect of Tooth-Brushing Activity, Temperature, and pH to Acrylic and Composite Resin Microplastic Release.
The emerging role of microplastics in systemic toxicity: Involvement of reactive oxygen species (ROS)
The plastic brain: neurotoxicity of micro_x0002_and nanoplastics
The Potential Implications of Hydrogen Sulfide in Aging and Age-Related Diseases through the Lens of Mitohormesis
Toxic effect of chronic exposure to polyethylene nano/microplastics on oxidative stress, neurotoxicity and gut microbiota of adult zebrafish (Danio rerio)
Toxicity of Microplastics and Nanoplastics in Mammalian Systems
Wistar Rats Hippocampal Neurons Response to Blood Low-Density Polyethylene Microplastics: A Pathway Analysis of SOD, CAT, MDA, 8-OHdG Expression in Hippocampal Neurons and Blood Serum Aβ42 Levels

## Sheet: Sheet1
		1
20th IUPAB International Congress, 45th SBBf Congress and 50th Annual Meeting of SBBq: Poster Abstracts
51. Jahrestagung der Deutschen Gesellschaft für Transfusionsmedizin und Immunhämatologie (DGTI) 19.-21. September 2018, Lübeck
A biomimetic approach to ameliorate dental hypersensitivity by amorphous polyphosphate microparticles
A Children’s Health Perspective on Nano- and Microplastics		2
A Critical Review of the Use of Surfactant-Coated Nanoparticles in Nanomedicine and Food Nanotechnology
A Detailed Review Study on Potential Effects of Microplastics and Additives of Concern on Human Health		3
A Magnetic Microbead Occlusion Model to Induce Ocular Hypertension-Dependent Glaucoma in Mice
A model for predicting wear rates in tooth enamel.
A new composite fabricated from hydroxyapatite, gelatin-MgO microparticles, and compatibilized poly(butylene succinate) with osteogenic functionality
		4
A novel prosthesis presentation test to screen for cognitive and functional decline
A perspective on persistent toxicants in veterans and amyotrophic lateral sclerosis: identifying exposures determining higher ALS risk
A rational strategy for directly synthesizing strongly yellow solid-state fluorescent-emitting carbon nanodots composite microparticles by structure regulation
A review and assessment of cyanobacterial toxins as cardiovascular health hazards
A Review of Human Exposure to Microplastics and Insights Into Microplastics as Obesogens
A Review of Recent Studies on Bisphenol A and Phthalate Exposures and Child Neurodevelopment		5
		6
A Review of the Current State of Magnetic Force Microscopy to Unravel the Magnetic Properties of Nanomaterials Applied in Biological Systems and Future Directions for Quantum Technologies
		7
		8
A review on the impacts of nanomaterials on neuromodulation and neurological dysfunction using a zebrafish animal model. [Review]		9
A Review on the Role of Earthworms in Plastics Degradation: Issues and Challenges.
A systematic review of cranioplasty material toxicity in human subjects		11
A Systematic Review of Exposure to Bisphenol A from Dental Treatment		12
		13
Abstracts of the XL Congress of the Spanish Society of Physiological Sciences (SECF)
Accumulation and ecotoxicological risk assessment of heavy metals in surface sediments of the Olt River, Romania
Adoptive Autophagy Activation: a Much-Needed Remedy Against Chemical Induced Neurotoxicity/Developmental Neurotoxicity.		14
Advances in the Utilization of Zebrafish for Assessing and Understanding the Mechanisms of Nano-/Microparticles Toxicity in Water
Adverse health effects of emerging contaminants on inflammatory bowel disease
AFM-IR for Nanoscale Chemical Characterization in Life Sciences: Recent Developments and Future Directions
		15
Air Quality, Pollution and Sustainability Trends in South Asia: A Population-Based Study
Amphotericin B Increases Transglutaminase 2 Expression Associated with Upregulation of Endocytotic Activity in Mouse Microglial Cell Line BV-2.
An Acyl Carrier Protein Gene Affects Fatty Acid Synthesis and Growth of Hermetia illucens
An engineered, quantifiable in vitro model for analysing the effect of proteostasis-targeting drugs on tissue physical properties
An ultra-light sustainable sponge for elimination of microplastics and nanoplastics
Analysis of intravenous sedation for dental treatment in elderly patients with severe dementia-a retrospective cohort study of a Japanese population		16
		17
Analysis of Scientific Research Driving Microalgae Market Opportunities in Europe
Analysis of the Solid Contents of Toothpastes Available in UAE (United Arab Emirates) Markets		18
Antiradical and Antioxidant Activity of Compounds Containing 1,3-Dicarbonyl Moiety: An Overview
Application of Nonsurgical Modalities in Improving Facial Aging.
Application of zebrafish in the study of the gut microbiome
Application of dental nanomaterials: potential toxicity to the central nervous system		19
Are Ingested or Inhaled Microplastics Involved in Nonalcoholic Fatty Liver Disease?
Are iron ore microparticles toxic for the European clam Ruditapes decussatus? Response elements from biomarker activities and in silico modeling
Are Microplastics Toxic? A Review from Eco-Toxicity to Effects on the Gut Microbiota
Assessment of Human Health Risks Posed by Nano-and Microplastics Is Currently Not Feasible		20
Association between Dental Diseases and Oral Hygiene Care and the Risk of Dementia: A Retrospective Cohort Study		21
Association between History of Dental Amalgam Fillings and Risk of Parkinson’s Disease: A Population-Based Retrospective Cohort Study in Taiwan.		22
Association between Periodontal Disease and Cognitive Impairment in Adults		23
Association between periodontal disease and microstructural brain alterations in the Hamburg City Health Study.
Association between periodontitis and risk of Alzheimer′s disease, mild cognitive impairment and subjective cognitive decline: A case–control study.		24
Astrocytes of the optic nerve exhibit a region-specific and temporally distinct response to elevated intraocular pressure.
		25
Ataxia telangiectasia derived iPS cells show preserved x-ray sensitivity and decreased chromosomal instability.
ATP-P2X7R-mediated microglia senescence aggravates retinal ganglion cell injury in chronic ocular hypertension.
Attitudes towards people with dementia: a cross-sectional study comparing dental hygiene students with registered dental hygienists.
		26
Autoimmune Thyroid Disorders: The Mediterranean Diet as a Protective Choice
Autophagy and human diseases.
		27
Bacterial Cellulose—A Remarkable Polymer as a Source for Biomaterials Tailoring
Better Cognitive Function in Younger Generations-Insights from Two Cohort Studies of Middle-Aged to Older Adults in Wisconsin
Beyond apoptosis: evidence of other regulated cell death pathways in the ovary throughout development and life
Bioactive Compounds and Their Derivatives: An Insight into Prospective Phytotherapeutic Approach against Alzheimer's Disease
Biocompatibility between Silicon or Silicon Carbide surface and Neural Stem Cells.		28
Biomaterial Cues Regulated Differentiation of Neural Stem Cells into GABAergic Neurons through Ca 2+ /c-Jun/TLX3 Signaling Promoted by Hydroxyapatite Nanorods.
Biotechnological potentials of halophilic microorganisms and their impact on mankind
Bisphenol A in human saliva and urine before and after treatment with dental polymer-based restorative materials		29
Bisphenol A suppresses Th1-type immune response in human peripheral blood mononuclear cells in vitro		30
Bisphenol-A exposure leads to neurotoxicity through upregulating the expression of histone deacetylase 2 in vivo and in vitro		31
BPDE, the Migration and Invasion of Human Trophoblast Cells, and Occurrence of Miscarriage in Humans: Roles of a Novel lncRNA-HZ09
Brain organoid-on-a-chip: A next-generation human brain avatar for recapitulating human brain physiology and pathology
		32
Brain single-nucleus transcriptomics highlights that polystyrene nanoplastics potentially induce Parkinson's disease-like neurodegeneration by causing energy metabolism disorders in mice.		33
Burning mouth disorder and Parkinson's disease: A scoping review of the literature.		34
Caenorhabditis elegans as a tool for Environmental Risk Assessment – emerging and promising applications for a “nobelized worm”
Cannabis and Paternal Epigenetic Inheritance
Carbon nanotubes and central nervous system: Environmental risks, toxicological aspects and future perspectives		35
Cell Death Pathways: The Variable Mechanisms Underlying Fine Particulate Matter-Induced Cytotoxicity
Cellular and Systemic Effects of Micro- and Nanoplastics in Mammals—What We Know So Far		36
		37
Characterisation of Microparticle Waste from Dental Resin-Based Composites		38
		39
		40
Chemically modified carbon based electrodes for the detection of reduced glutathione
Chitosan-Intercalated Montmorillonite/Poly(vinyl alcohol) Nanofibers as a Platform to Guide Neuronlike Differentiation of Human Dental Pulp Stem Cells.
		41
Chronic Home Radon Exposure Is Associated with Higher Inflammatory Biomarker Concentrations in Children and Adolescents
		42
Cocoa Bean Shell: A By-Product with High Potential for Nutritional and Biotechnological Applications
Cognitive deterioration in association with teeth loss in elderly population: A study from Eastern India.		43
Cognitive impairment, oral self-care function and dental caries severity in community-dwelling older adults.		44
Cognitive impairment, the Mini-Mental State Examination and socio-demographic and dental variables in the elderly in Brazil.
		45
Combined Effects of Potassium Perchlorate and a Neonicotinoid on Zebrafish Larvae (Danio rerio)
		46
Common contributing factors to COVID-19 and inflammatory bowel disease
Common Inflammatory Mechanisms in COVID-19 and Parkinson’s Diseases: The Role of Microbiome, Pharmabiotics and Postbiotics in Their Prevention
Comparative Study of the Antioxidant Constituents, Activities and the GC-MS Quantification and Identification of Fatty Acids of Four Selected Helichrysum Species
Comparison of attitudes towards persons with dementia, knowledge of dementia and ageism amongst students in Taiwan and Japan: A cross‐sectional study.
Comprehensive Analysis of lncRNA–mRNA Expression Profiles in Depression-like Responses of Mice Related to Polystyrene Nanoparticle Exposure
Consequences of nano and microplastic exposure in rodent models: the known and unknown
Considerations during intravenous sedation in geriatric dental patients with dementia.
Contributing factors common to COVID-19 and gastrointestinal cancer
Controlled Delivery of Pan-PAD-Inhibitor Cl-Amidine Using Poly(3-Hydroxybutyrate) Microspheres.
Correlation between antibodies to bisphenol A, its target enzyme protein disulfide isomerase and antibodies to neuron‐specific antigens		47
Correlation between clinical and radiologic features of patients with Gerstmann-Sträussler-Scheinker syndrome (Pro102Leu).
Correlation between heavy metal concentration and oxidative potential of street dust
COVID-19 Spotlights Connections between Disease and Multiple Lifestyle Factors
		48
Critical appraisal of evidence supporting the placement of dental implants in patients with neurodegenerative diseases.		49
Crystalline structure of pulverized dental calculus induces cell death in oral epithelial cells.
Current knowledge on the presence, biodegradation, and toxicity of discarded face masks in the environment
Current status of pesticide effects on environment, human health and it’s eco-friendly management as bioremediation: A comprehensive review
Dementia and oral health among subjects aged 75 years or older.		50
Dental Amalgam and Psychosocial Status: The New England Children’s Amalgam Trial		51
Dental pulp stem cells differentiation into retinal ganglion-like cells in a three dimensional network.
DENTAL TREATMENT OF THE ELDERLY PEOPLE WITH DISABILITIES.
Design and characterization of digluconate and diacetate chlorhexidine loaded-PLGA microparticles for dental applications
Determination of Highly Sensitive Biological Cell Model Systems to Screen BPA-Related Health Hazards Using Pathway Studio
		52
Development and characterization of natural sourced bioplastic for food packaging applications
Development of Phytochemical Delivery Systems by Nano-Suspension and Nano-Emulsion Techniques		53
Developmental Exposure to Di-(2-ethylhexyl) Phthalate Induces Cerebellar Granule Cell Apoptosis via the PI3K/AKT Signaling Pathway
Developmental neurotoxicity of low concentrations of bisphenol A and S exposure in zebrafish		54
Dietary Plant Polyphenols as the Potential Drugs in Neurodegenerative Diseases: Current Evidence, Advances, and Opportunities		55
Discontinued dental care attendance among people with dementia: A register-based longitudinal study.
Disposable facemask waste combustion emits neuroactive smoke particulate matter
Distinct effects on the dendritic arbor occur by microbead versus bath administration of brain-derived neurotrophic factor.		56
Does Bisphenol A Confer Risk of Neurodevelopmental Disorders? What We Have Learned from Developmental Neurotoxicity Studies in Animal Models		57
		58
Does the Loss of Teeth Have an Impact on Geriatric Patients’ Cognitive Status?		59
		60
		61
		62
Drosophila melanogaster as a dynamic in vivo model organism reveals the hidden effects of interactions between microplastic/nanoplastic and heavy metals.
Drosophila as a Robust Model System for Assessing Autophagy: A Review
Dynamin-related Protein 1 Inhibition Mitigates Bisphenol A-mediated Alterations in Mitochondrial Dynamics and Neural Stem Cell Proliferation and Differentiation		63
		64
Early clues and molecular mechanism involved in neurodegenerative diseases induced in immature mice by combined exposure to polypropylene microplastics and DEHP☆		65
Early-Stage Ocular Hypertension Alters Retinal Ganglion Cell Synaptic Transmission in the Visual Thalamus.
eBioMedicine in 2022: A look back and the mission ahead
Effect of advanced age and/or systemic medical conditions on dental implant survival: A systematic review and meta‐analysis.
Effect of naturally derived antioxidants as polymerization inhibitors on experimental adhesive resins
Effect of prenatal chronic noise exposure on the growth and development of body and brain of chick embryo.
Effect of dental pulp stem cells in MPTP-induced old-aged mice model.
Effects of cadmium contamination on bacterial and fungal communities in Panax ginseng-growing soil
Effects of midazolam and phenobarbital on brain oxidative reactions induced by pentylenetetrazole in a convulsion model.
Effects of nanoplastics on zebrafish embryo-larval stages: A case study with polystyrene (PS) and polymethylmethacrylate (PMMA) particles		66
Effects of thymoquinone and memantine alone and in combination on memory and hippocampal morphology in rats with streptozotocin-induced Alzheimer's disease.
Effects of microplastics, pesticides and nano-materials on fish health, oxidative stress and antioxidant defense mechanism
Electrochemical immunoplatform to unravel neurodegeneration and Alzheimer's disease through the determination of neurofilament light protein.
Electrolysis-assisted sonication for removal of proteinaceous contamination from surgical grade stainless steel
Electropharmacogram of Sceletium tortuosum extract based on spectral local field power in conscious freely moving rats.
Elevated ocular pressure reduces voltage-gated sodium channel NaV1.2 protein expression in retinal ganglion cell axons
Emerging Roles for DNA 6mA and RNA m6A Methylation in Mammalian Genome
Emerging Materials and Environment: A Brief Introduction
Emodin attenuates inflammation and demyelination in experimental autoimmune encephalomyelitis
Endobolome, a New Concept for Determining the Influence of Microbiota Disrupting Chemicals (MDC) in Relation to Specific Endocrine Pathogenesis
		67
Endocrine Disrupting Compounds (Nonylphenol and Bisphenol A)–Sources, Harmfulness and Laccase-Assisted Degradation in the Aquatic Environment
Endocrine Disruption and Reproductive Disorders: Impacts on Sexually Dimorphic Neuroendocrine Pathways
Environmental Chemicals: Integrative Approach to Human Biomonitoring and Health Effects
Environmental factors and their impact on the COVID-19 pandemic
Environmental health impacts of microplastics exposure on structural organization levels in the human body		68
Environmental pollutant exposure can exacerbate COVID-19 neurologic symptoms
Environmental pollutants and the risk of neurological disorders		69
Environmental pollutants and their effects on human health
		70
Epistemology of Contaminants of Emerging Concern and Literature Meta-analysis
Epithelial Barrier Hypothesis and Its Comparison with the Hygiene Hypothesis
Epithelial barrier hypothesis: Effect of the external exposome on the microbiome and epithelial barriers in allergic disease
Epoxiconazole profoundly alters rat brain and properties of neural stem cells.		71
ERS International Congress 2022: highlights from the Basic and Translational Science Assembly
Evaluating different web applications to assess the toxicity of plasticizers
Evaluation of antioxidants in discrete regions of brain after the transplantation of human amniotic epithelial cells in 2,4,5-Trihydroxyphenylethylamine-lesioned wistar albino rats.
Evaluation of homocysteine levels in individuals having nonsyndromic cleft lip with or without palate.
Evaluation of Lipid Extracts from the Marine Fungi Emericellopsis cladophorae and Zalerion maritima as a Source of Anti-Inflammatory, Antioxidant and Antibacterial Compounds
Evaluation of Neurotoxicity in BALB/c Mice following Chronic Exposure to Polystyrene Microplastics		72
Evaluation of the Effects of Carbon 60 Nanoparticle Exposure to Adult Zebrafish: A Behavioral and Biochemical Approach to Elucidate the Mechanism of Toxicity
Exhausted Grape Seed Residues as a Valuable Source of Antioxidant Molecules for the Formulation of Biocompatible Cosmetic Scrubs
Exosomes-Small Players, Big Sound.
Exposome, Molecular Pathways and One Health: The Invertebrate Caenorhabditis elegans
Exposure of adult zebrafish (Danio rerio) to SARS-CoV-2 at predicted environmentally relevant concentrations: Outspreading warns about ecotoxicological risks to freshwater fish
		73
Exposure to Microplastics during Early Developmental Stage: Review of Current Evidence		74
		75
		76
Extraction, identification, and environmental risk assessment of microplastics in commercial toothpaste.		77
Facets of ICP-MS and their potential in the medical sciences—Part 2: nanomedicine, immunochemistry, mass cytometry, and bioassays
Facile synthesis of cellulose microfibers supported palladium nanospindles on graphene oxide for selective detection of dopamine in pharmaceutical and biological samples
Ferroptosis turns 10: Emerging Mechanisms, Physiological Functions, and Therapeutic Applications
Fluorescent Nanosystems for Drug Tracking and Theranostics: Recent Applications in the Ocular Field
Food Contamination: An Unexplored Possible Link between Dietary Habits and Parkinson’s Disease
Fracture of Dental Amalgam: Scanning Electron Microscope Study.
From oceans to dinner plates: The impact of microplastics on human health
From properties to toxicity: Comparing microplastics to other airborne microparticles		78
Gender-specific effects of transthyretin on neural stem cell fate in the subventricular zone of the adult mouse.
GENE-GENE INTERACTION INTERACTOME OF PERIODONTAL AND ALZHEIMER'S DISEASES LED BY CELLULAR DEGENERATIVE PATHWAY.
Genetic, psychosocial and clinical factors associated with hippocampal volume in the general population.
Geochemical and mineralogical composition of geophagic materials from Baringo town, Kenyan Rift Valley and their possible health effects on the consumers.
Gill Transcriptomic Responses to Toxin-producing Alga Prymnesium parvum in Rainbow Trout
Global Human Embryonic Stem Cell (hESC) Research Industry
Global research trends of immunosenescence: A bibliometric study
Green Routes for Bio-Fabrication in Biomedical and Pharmaceutical Applications
Gut Microbiota as a Potential Player in Mn-Induced Neurotoxicity
Gut Microbiota Interventions to Retain Residual Kidney Function
Harmful algal bloom aerosols and human health
HDACi: Cellular Effects, Opportunities for Restorative Dentistry.
High-fat diet worsens the impact of aging on microglial function and morphology in a region-specific manner.
Human Embryos, Induced Pluripotent Stem Cells, and Organoids: Models to Assess the Effects of Environmental Plastic Pollution
Human exposure to metals in consumer-focused fused filament fabrication (FFF)/3D printing processes
		79
Human Health and Ocean Pollution
Human platelet lysates for human cell propagation.
Huntington's disease with severe neck infection.
Hyposalivation and xerostomia among Parkinson's disease patients and its impact on quality of life.
Imaging Biomarkers for Monitoring the Inflammatory Redox Landscape in the Brain
Immunohistochemistry of the Gut-Associated Lymphoid Tissue (GALT) in African Bonytongue (Heterotis niloticus, Cuvier 1829)
		80
Impact of Micro- and Nanoplastics on Mitochondria.		81
Improving Microalgae Research and Marketing in the European Atlantic Area: Analysis of Major Gaps and Barriers Limiting Sector Development
		82
		83
In Silico Analysis of Nanoplastics’ and β-amyloid Fibrils’ Interactions		84
In Vivo Tissue Distribution of Microplastics and Systemic Metabolomic Alterations After Gastrointestinal Exposure
Influence of cognitive impairment and dementia on oral health and the utilization of dental services: Findings of the Oral Health, Bite force and Dementia Study (OrBiD).		85
Influence of Perinatal Factors on Gene Expression of IAPs Family and Main Factors of Pluripotency: OCT4 and SOX2 in Human Breast Milk Stem Cells—A Preliminary Report.
Influence of Dental Prostheses on Cognitive Functioning in Elderly Population: A Systematic Review.		86
		87
Inhibition of the classical pathway of the complement cascade prevents early dendritic and synaptic degeneration in glaucoma.
Insect Models in Nutrition Research
Interactions of Ingested Polystyrene Microplastics with Heavy Metals (Cadmium or Silver) as Environmental Pollutants: A Comprehensive In Vivo Study Using Drosophila melanogaster
Intravenous Transplantation of Adipose-Derived Mesenchymal Stem Cells Promoted The Production of Dopaminergic Neurons and Improved Spatial Memory in A Rat Model of Parkinson’s Disease.
Intrinsically Disordered Synthetic Polymers in Biomedical Applications
Investigating nanoplastics toxicity using advanced stem cell-based intestinal and lung in vitro models
Involvement of the JNK/HO-1/FTH1 signaling pathway in nanoplastic-induced inflammation and ferroptosis of BV2 microglia cells
Is Huntington's disease associated with deficits in theory of mind?
Jellyfish from Fisheries By-Catches as a Sustainable Source of High-Value Compounds with Biotechnological Applications
Knowledge domain and emerging trends in visual hallucination research: A scientometric analysis
Lack of Cathepsin D in the central nervous system results in microglia and astrocyte activation and the accumulation of proteinopathy-related proteins.
LCST-mediated phase separation strategy for preparation of poly(amino alcohol ethers) microparticle-gelatin hydrogel composites
		88
Levels of Phthalates, Bisphenol-A, Nonylphenol, and Microplastics in Fish in the Estuaries of Northern Taiwan and the Impact on Human Health		89
Lifelong Exposure to a Low-Dose of the Glyphosate-Based Herbicide RoundUp® Causes Intestinal Damage, Gut Dysbiosis, and Behavioral Changes in Mice
Lipid Peroxidation of the Docosahexaenoic Acid/Arachidonic Acid Ratio Relating to the Social Behaviors of Individuals with Autism Spectrum Disorder: The Relationship with Ferroptosis
Long-term exposure to polystyrene microplastics triggers premature testicular aging
Lyophilization Based Isolation of Exosomes
Lysosomes, Autophagy, and Hormesis in Cell Physiology, Pathology, and Age-Related Disease
		90
Magnetically boosted 1D photoactive microswarm for COVID-19 face mask disruption
Management for the patients with severe Parkinson's disease during dental treatments and tooth extractions: A retrospective observational study		91
Mastication as a protective factor of the cognitive decline in adults: A qualitative systematic review		92
		93
Mechanisms underlying dental-derived stem cell-mediated neurorestoration in neurodegenerative disorders.		94
Meet the contributors
Memory Function, Neurological, and Immunological Biomarkers in Allergic Asthmatic Mice Intratracheally Exposed to Bisphenol A		95
Metagenomes from Coastal Sediments of Kuwait: Insights into the Microbiome, Metabolic Functions and Resistome
Metal Imbalance in Neurodegenerative Diseases with a Specific Concern to the Brain of Multiple Sclerosis Patients
Metal Nanomaterials and Hydrolytic Enzyme-Based Formulations for Improved Antifungal Activity
Metal Toxicity Links to Alzheimer’s Disease and Neuroinflammation		96
Micro- and nano-plastics activation of oxidative and inflammatory adverse outcome pathways
Micro- and Nanoplastics Breach the Blood-Brain Barrier (BBB): Biomolecular Corona's Role Revealed		97
		98
Micro- and Nanoplastics’ Effects on Protein Folding and Amyloidosis
		99
Micro- and Nanosized Substances Cause Different Autophagy-Related Responses
		100
Microfluidic electric parallel egg-laying assay and application to in-vivo toxicity screening of microplastics using C. elegans
Microparticles are related to cognitive and functional status from normal aging to dementia		101
Microplastic and nanoplastic transfer, accumulation, and toxicity in humans
Microplastic content of over-the-counter toothpastes - a systematic review [version 1; peer review: 2 approved]		102
Microplastic Exposure and the Onset of Parkinson's Disease		103
Microplastic Pollution Focused on Sources, Distribution, Contaminant Interactions, Analytical Methods, and Wastewater Removal Strategies: A Review
Microplastic pollution in the Himalayas: Occurrence, distribution, accumulation and environmental impacts
Microplastic Presence in the Digestive Tract of Pearly Razorfish Xyrichtys novacula Causes Oxidative Stress in Liver Tissue
Microplastic contamination in commercial fish species in southern coastal region of India.
Microplastics cause neurotoxicity and decline of enzymatic activities in important bioturbator Hediste diversicolor		104
Microplastics exposure as an emerging threat to ancient lineage: A contaminant of concern for abnormal bending of amphioxus via neurotoxicity		105
Microplastics Derived from Food Packaging Waste—Their Origin and Health Risks
Microplastics in Dentistry—A Review		106
Microplastics in the bogue, Boops boops: A snapshot of the past from the southern Tyrrhenian Sea
Microplastics in the Environment: Intake through the Food Web, Human Exposure and Toxicological Effects
Microplastics Pollution as an Invisible Potential Threat to Food Safety and Security, Policy Challenges and the Way Forward
Microplastics released from food containers can suppress lysosomal activity in mouse macrophages
Microplastics: A Real Global Threat for Environment and Food Safety: A State of the Art Review
Minimal information for studies of extracellular vesicles 2018 (MISEV2018): a position statement of the International Society for Extracellular Vesicles and update of the MISEV2014 guidelines.
MiR-31 improves spinal cord injury in mice by promoting the migration of bone marrow mesenchymal stem cells.		107
Molecular Cloning of Dynein Heavy Chain and the Effect of Dynein Inhibition on the Testicular Function of Portunus trituberculatus
Molecular mechanism of DRP1 assembly studied in vitro by cryo-electron microscopy.
Molecule-to-Material-to-Bio Nanoarchitectonics with Biomedical Fullerene Nanoparticles
Multimodal, label-free fluorescence and Raman imaging of amyloid deposits in snap-frozen Alzheimer’s disease human brain tissue
Nano- and microplastics in the workplace_x000D_
Nano-biotechnology, an applicable approach for sustainable future
Nanoparticle Effects on Stress Response Pathways and Nanoparticle–Protein Interactions		108
Nanoparticle-Induced m6A RNA Modification: Detection Methods, Mechanisms and Applications		109
Nanoparticles‐induced potential toxicity on human health: Applications, toxicity mechanisms, and evaluation models		110
		111
Nanoplastics Cause Neurobehavioral Impairments, Reproductive and Oxidative Damages, and Biomarker Responses in Zebrafish: Throwing up Alarms of Wide Spread Health Risk of Exposure		112
Nanoplastics, Gut Microbiota, and Neurodegeneration		113
Nanotechnology and its application in restorative dentistry: A review of literature
Nanotechnology-based approaches for food sensing and packaging applications
Natural Active Ingredients for Poly (Lactic Acid)-Based Materials: State of the Art and Perspectives
Natural Products in Mitigation of Bisphenol A Toxicity: Future Therapeutic Use
Nauphoeta cinerea as an emerging model in neurotoxicology
Network pharmacology analysis combined with experimental validation to explore the therapeutic mechanism of salidroside on intestine ischemia reperfusion
Neurodegenerative diseases and effective drug delivery: A review of challenges and novel therapeutics		114
Neurodevelopmental Toxicity of Polystyrene Nanoplastics in Caenorhabditis elegans and the Regulating Effect of Presenilin		115
Neurogenic induction of human dental pulp derived stem cells by hanging drop technique, basic fibroblast growth factor, and SHH factors.
Neuronal and Synaptic Plasticity in the Visual Thalamus in Mouse Models of Glaucoma.
Neuroprotective and restorative properties of the GLP-1/GIP dual agonist DA-JC1 compared with a GLP-1 single agonist in Alzheimer's disease.
Neuro-toxic and Reproductive Effects of BPA		116
Neurotoxicity in Marine Invertebrates: An Update
		117
Neurotoxicity mechanism of aconitine in HT22 cells studied by microfluidic chip-mass spectrometry		118
Neurotoxicity mediated by oxidative stress caused by titanium dioxide nanoparticles in human neuroblastoma (SH-SY5Y) cells		119
Neurotoxicity of aluminium chloride and okadaic acid in zebrafish: Insights into Alzheimer's disease models through anxiety and locomotion testing, and acute toxicity assessment with Litsea garciae bark's methanolic extract		120
Neurotoxicity of BPA, BPS, and BPB for the hippocampal cell line (HT-22): An implication for the replacement of BPA in plastics		121
Neurotoxicity of Polycyclic Aromatic Hydrocarbons: A Systematic Mapping and Review of Neuropathological Mechanisms		122
Neurotoxicity, oxidative stress biomarkers and haematological responses in African catfish (Clarias gariepinus) exposed to polyvinyl chloride microparticles		123
Newly Emerging Airborne Pollutants: Current Knowledge of Health Impact of Micro and Nanoplastics.
		124
Nigella sativa seeds mitigate the hepatic histo-architectural and ultrastructural changes induced by 4-nonylphenol in Clarias gariepinus
Non-Classical Aspects of Obesity Pathogenesis and Their Relative Clinical Importance for Obesity Treatment
Non-parametric combination analysis of multiple data types enables detection of novel regulatory mechanisms in T cells of multiple sclerosis patients.
Number of teeth, denture wearing and cognitive function in relation to nutritional status in residents of nursing homes.
Occurrence and risk assessment of microplastics from various toothpastes		125
Occurrence of Anthropogenic Debris in Three Commercial Shrimp Species from South-Western Ionian Sea.
Oncogenic Role of miRNA in Environmental Exposure to Plasticizers: A Systematic Review
Oral administration of the iron chelator deferiprone protects against loss of retinal ganglion cells in a mouse model of glaucoma.
Oral and Periodontal Health in Patients with Alzheimer's Disease and Other Forms of Dementia - A Cross-sectional Pilot Study.
Oral Delivery of a Synthetic Sterol Reduces Axonopathy and Inflammation in a Rodent Model of Glaucoma.
		126
Oral health care services for community‐dwelling older people with dementia: A scoping review.
Oral health‐related quality of life in patients with Parkinson's disease.
Oral Microbiome: Getting to Know and Befriend Neighbors, a Biological Approach.
Organophosphate-Pesticide-Mediated Immune Response Modulation in Invertebrates and Vertebrates
Origin of Allergy From In Utero Exposures to the Postnatal Environment
Origin, dietary exposure, and toxicity of endocrine-disrupting food chemical contaminants: A comprehensive review
		127
Outpatient, dental care of adult vulnerable patients under general anaesthesia—a retrospective evaluation of need for treatment and dental follow-up care.
ox-LDL-Induced Endothelial Progenitor Cell Oxidative Stress via p38/Keap1/Nrf2 Pathway		128
Parkinson's disease and periodontitis - the missing link? A review.
Perfluorotetradecanoic Acid (PFTeDA) Induces Mitochondrial Damage and Oxidative Stress in Zebrafish (Danio rerio) Embryos/Larvae		129
Perspective on the heavy metal pollution and recent remediation strategies
Perspectives of community-dwelling older adults with dementia and their carers regarding their oral health practices and care: rapid review.
Pesticide exposure and the microbiota-gut-brain axis
Pharmacotechnical, Physico-Chemical, and Antioxidant Evaluation of Newly Developed Capsule Formulations
Phytochemical Analysis, Antioxidant, Antimicrobial, and Anti-Swarming Properties of Hibiscus sabdariffa L. Calyx Extracts: In Vitro and In Silico Modelling Approaches
Plants oxidative response to nanoplastic
Plasticenta: First evidence of microplastics in human placenta
Plastics occurrence in juveniles of Engraulis encrasicolus and Sardina pilchardus in the Southern Tyrrhenian Sea.
Pleiotropic Outcomes of Glyphosate Exposure: From Organ Damage to Effects on Inflammation, Cancer, Reproduction and Development		130
Pollutants corrupt resilience pathways of aging in the nematode C. elegans
Pollution, Inflammation, and Vaccines: A Complex Crosstalk
Polyethylene microplastics impede the innate immune response by disrupting the extracellular matrix and signaling transduction		131
Polymer nanoparticles pass the plant interface.
Polymeric nanocarriers for nose-to-brain drug delivery in neurodegenerative diseases and neurodevelopmental disorders
Polymer–Metal Composite Healthcare Materials: From Nano to Device Scale.
Polystyrene microplastic particles induce endothelial activation.		132
Polystyrene microplastics affect learning and memory in mice by inducing oxidative stress and decreasing the level of acetylcholine		133
		134
Polystyrene microplastics induce endoplasmic reticulum stress, apoptosis and inflammation by disrupting the gut microbiota in carp intestines.
Polystyrene microplastics modulated bdnf expression triggering neurotoxicity via apoptotic pathway in zebrafish embryos		135
Polystyrene nanoplastics affect the human ubiquitin structure and ubiquitination in cells: a high-resolution study		136
Polystyrene Microplastics Exposure: An Insight into Multiple Organ Histological Alterations, Oxidative Stress and Neurotoxicity in Javanese Medaka Fish (Oryzias javanicus Bleeker, 1854)		137
Polystyrene microplastics induce endoplasmic reticulum stress, apoptosis and inflammation by disrupting the gut microbiota in carp intestines.
		138
Potential application of traditional Chinese medicine in cerebral ischemia—Focusing on ferroptosis
		139
Potential Neuroprotective Role of Calretinin-N18 and Calbindin-D28k in the Retina of Adult Zebrafish Exposed to Different Wavelength Lights
Potential of Chinese Yam (Dioscorea polystachya Turczaninow) By-Product as a Feed Additive in Largemouth Bass (Micropterus salmoides): Turning Waste into Valuable Resources
Prevalence of oral health-related conditions that could trigger accidents for patients with moderate-to-severe dementia.
Prevalence of pineal gland calcification as an incidental finding in patients referred for implant dental therapy.
Proinflammatory Responses of 1-Nitropyrene against RAW264.7 Macrophages through Akt Phosphorylation and NF-κB Pathways
Promising Sources of Plant-Derived Polyunsaturated Fatty Acids: A Narrative Review
Proposing a communication module to enhance dental students' attitudes towards people with dementia: Phase 1 of a curriculum revision study.
PS-NPs Induced Neurotoxic Effects in SHSY-5Y Cells via Autophagy Activation and Mitochondrial Dysfunction		140
		141
Quantitative adverse outcome pathway (qAOP) models for toxicity prediction
Quaternary ammonium-based biomedical materials: State-of-the-art, toxicological aspects and antimicrobial resistance		142
Raman imaging to identify microplastics released from toothbrushes: algorithms and particle analysis		143
Rapid and efficient method for assessing nanoplastics by an electromagnetic heating pyrolysis mass spectrometry.
Rapid Assessment of Ocular Toxicity from Environmental Contaminants Based on Visually Mediated Zebrafish Behavior Studies
Rapid Physicochemical Changes in Microplastic Induced by Biofilm Formation		144
Recent Advances in Functional Polymer Materials for Energy, Water, and Biomedical Applications: A Review
		145
Recent approaches and advanced wastewater treatment technologies for mitigating emerging microplastics contamination – A critical review
		146
Recent insights into uptake, toxicity, and molecular targets of microplastics and nanoplastics relevant to human health impacts		147
		148
Recent progress and future directions of the research on nanoplastic-induced neurotoxicity		149
Recent Purification Technologies and Human Health Risk Assessment of Microplastics.		150
Recording of Individual Identification Information on Dental Prostheses Using Fluorescent Material and Ultraviolet Light.
Recovery potential of transplanted oligoprogenitor cells derived from human dental pulp stem cells in Lysophosphatidyl choline demyelination model.
Rehashing Our Insight of Seaweeds as a Potential Source of Foods, Nutraceuticals, and Pharmaceuticals
Relationship and factor structure in multisystem neurodegeneration in Parkinson's disease.		151
Repetitive Transcranial Magnetic Stimulation Improves Neuropathy and Oxidative Stress Levels in Rats with Experimental Cerebral Infarction through the Nrf2 Signaling Pathway
Reproductive Toxicity and Recovery Associated With 4-Non-ylphenol Exposure in Juvenile African Catfish (Clarias garepinus)
Residual Levels of Mercury, Cadmium, Lead and Arsenic in Some Commercially Key Species from Italian Coasts (Adriatic Sea): Focus on Human Health
Resveratrol improves palmitic acid‑induced insulin resistance via the DDIT4/mTOR pathway in C2C12 cells
Retinal proteomics of experimental glaucoma model reveal intraocular pressure-induced mediators of neurodegenerative changes.
Reversible and long-term immobilization in a hydrogel-microbead matrix for high-resolution imaging of Caenorhabditis elegans and other small organisms.
Road to The Red Carpet of Edible Crickets through Integration into the Human Food Chain with Biofunctions and Sustainability: A Review
Role of Kaempferol in decreasing 1-Methyl-4-phenylpyridinium induced mitochondrial dysfunction in sh-sy5y cells.		152
Role of selenoprotein M knockdown in the melatonin antagonism of nickel-induced apoptosis and endoplasmic reticulum stress in mouse heart
Roles of α-synuclein in gastrointestinal microbiome dysbiosis-related Parkinson's disease progression
Rolling Circle Amplification as an Efficient Analytical Tool for Rapid Detection of Contaminants in Aqueous Environments
Safety and Toxicity Implications of Multifunctional Drug Delivery Nanocarriers on Reproductive Systems In Vitro and In Vivo
Screening of phthalate and non-phthalate plasticizers and bisphenols in Sicilian women's blood.		153
Seasonal variation and complex analysis of microplastic distribution in different WWTP treatment stages in Lithuania
Semiquantitative analysis using standardized uptake value in 123I-FP-CIT SPECT/CT.
Serratia marcescens in the intestine of housefly larvae inhibits host growth by interfering with gut microbiota
Sex Diferences in the Efects of Prenatal Bisphenol A Exposure on Genes Associated with Autism Spectrum Disorder in the Hippocampus		154
Simultaneous PET/MR imaging in a human brain PET/MR system in 50 patients—Current state of image quality
Size-Dependent Effects of Polystyrene Nanoparticles (PS-NPs) on Behaviors and Endogenous Neurochemicals in Zebrafish Larvae		155
Skull Abnormalities in Cadavers in the Gross Anatomy Lab.
		156
Sleep matters: Neurodegeneration spectrum heterogeneity, combustion and friction ultrafine particles, industrial nanoparticle pollution, and sleep disorders—Denial is not an option		157
Soil and water pollution and human health: what should cardiologists worry about?
Squid-Inspired Tandem Repeat Proteins: Functional Fibers and Films
State of the Art and New Trends from the 2022 Gism Annual Meeting
		158
Stress Response of Mouse Embryonic Fibroblasts Exposed to Polystyrene Nanoplastics		159
Study of the Potential Accumulation of the Pesticide Alpha-Endosulfan by Microplastics in Water Systems
Surface Modification of Bacterial Cellulose for Biomedical Applications
		160
Sustainability in dentistry: Part 1 - Plastics and biodegradability.
Sustainable Copper Electrochemical Stripping onto a Paper-Based Substrate for Clinical Application
Synthesis and Biological Importance of 2-(thio)ureabenzothiazoles
Systematic monitoring for detection of atrial fibrillation in patients with acute ischaemic stroke (MonDAFIS): a randomised, open-label, multicentre study.
Systemic Treatment with Nicotinamide Riboside Is Protective in Two Mouse Models of Retinal Ganglion Cell Damage.
Talks
Temperature- and chemical-induced neurotoxicity in zebrafish		161
		162
Ten decadal advances in fungal biology leading towards human well-being
		163
TGF-β Promotes the Proliferation of Microglia In Vitro.
The bioaccessibility of adsorped heavy metals on biofilm-coated microplastics and their implication for the progression of neurodegenerative diseases.		164
The Burden of Microplastics Pollution and Contending Policies and Regulations
The connective tissue graft as a membrane to improve esthetics according the defect.
		165
The detrimental effect of microplastics on critical periods of development in the neuroendocrine system.		166
The effect of the cyclic GMP-AMP synthase-stimulator of interferon genes signaling pathway on organ inflammatory injury and fibrosis
The Effect of Tooth-Brushing Activity, Temperature, and pH to Acrylic and Composite Resin Microplastic Release.		167
The effectiveness of intravenous sedation with midazolam for people with Alzheimer's disease requiring dental extraction
		168
The electronic tree of life (eToL): a net of long probes to characterize the microbiome from RNA-seq data
The emerging role of microplastics in systemic toxicity: Involvement of reactive oxygen species (ROS)		169
The Endocrine Disruptor Bisphenol A (BPA) Affects the Enteric Neurons Immunoreactive to Neuregulin 1 (NRG1) in the Enteric Nervous System of the Porcine Large Intestine
The epithelial barrier theory: Development and exacerbation of allergic and other chronic inflammatory diseases
The Footprint of Microbiome in Pediatric Asthma—A Complex Puzzle for a Balanced Development
The Honey Bee Apis mellifera: An Insect at the Interface between Human and Ecosystem Health
The impact of aromatherapy-based oral care on oral conditions, salivary pH, and halitosis in older adults with dementia: Pilot study
The impact of oxidative stress-induced mitochondrial dysfunction on diabetic microvascular complications
The implications of COVID-19 in the ambient environment and psychological conditions
The Influence of Bisphenol a on the Nitrergic Nervous Structures in the Domestic Porcine Uterus
The Minderoo-Monaco Commission on Plastics and Human Health
The mouth care item of the MOBID pain scale: secondary analyses of unique video uptakes by dental professionals.
		170
The Neurochemical Characterization of Parasympathetic Nerve Fibers in the Porcine Uterine Wall Under Physiological Conditions and After Exposure to Bisphenol A (BPA)
The Physiology of Reproduction – Quo vadis?
		171
		172
		173
The plastic brain: neurotoxicity of micro_x0002_and nanoplastics		174
The Potential Implications of Hydrogen Sulfide in Aging and Age-Related Diseases through the Lens of Mitohormesis		175
The Potential of Spent Coffee Grounds in Functional Food Development
The prospective association between periodontal disease and brain imaging outcomes: The Atherosclerosis Risk in Communities study.
The protein corona from nanomedicine to environmental science
The unlimited potential of the great pond snail, Lymnaea stagnalis
The utility of alternative models in particulate matter air pollution toxicology
Therapeutic Effects of Melatonin on Ocular Diseases: Knowledge Map and Perspective
Therapeutic Strategies to Ameliorate Neuronal Damage in Epilepsy by Regulating Oxidative Stress, Mitochondrial Dysfunction, and Neuroinflammation
Time-dependent retinal ganglion cell loss, microglial activation and blood-retina-barrier tightness in an acute model of ocular hypertension
Tissue fibrosis induced by radiotherapy: current understanding of the molecular mechanisms, diagnosis and therapeutic advances
Tooth loss in periodontally treated patients: A registry‐ and observation‐based analysis.
Towards A Microbead Occlusion Model of Glaucoma for a Non-Human Primate.
Toxic effect of chronic exposure to polyethylene nano/microplastics on oxidative stress, neurotoxicity and gut microbiota of adult zebrafish (Danio rerio)		176
Toxic Effects of Copper Fungicides on the Development and Behavior of Zebrafish in Early-Life Stages
Toxicity of airborne particles—established evidence, knowledge gaps and emerging areas of importance
Toxicity of Microplastics and Nanoplastics in Mammalian Systems		177
Transcriptomic analysis of nonylphenol effect on Saccharomyces cerevisiae
Transferring from wheelchair to bed: (Re)subjectifying and partner-positioning a person with late-stage dementia in the care task.
Treatment with implant-supported fixed dental prostheses in patients with congenital and acquired neurologic disabilities: a prospective study.
Unraveling the hazardous impact of diverse contaminants in the marine environment: Detection and remedial approach through nanomaterials and nano-biosensors.
		178
Upregulation of CDGSH iron sulfur domain 2 attenuates cerebral ischemia/reperfusion injury
Urinary and Plasma Antioxidants in Behavioral Symptoms of Individuals With Autism Spectrum Disorder
Urine metabolites and viral pneumonia among children: a case-control study in China
Use of a powered toothbrush to improve oral health in individuals with mild cognitive impairment
Use of Plastics with Hot Food among Saudi Pregnant Women Is Associated with Increased Concentrations of A1C, Thyroid-Stimulating Hormone, and Homocysteine and Decreased Concentrations of Vitamins and Minerals
Utility of cockroach as a model organism in the assessment of toxicological impacts of environmental pollutants
		179
Wistar Rats Hippocampal Neurons Response to Blood Low-Density Polyethylene Microplastics: A Pathway Analysis of SOD, CAT, MDA, 8-OHdG Expression in Hippocampal Neurons and Blood Serum Aβ42 Levels		180	wrong -	112
XIAP gene therapy effects on retinal ganglion cell structure and function in a mouse model of glaucoma.
Zebrafish as a robust preclinical platform for screening plant-derived drugs with anticonvulsant properties—a review
Zebrafish: A Promising Real-Time Model System for Nanotechnology-Mediated Neurospecific Drug Delivery
Zebrafish: an efficient vertebrate model for understanding role of gut microbiota

## Sheet: Sheet2
A Children’s Health Perspective on Nano- and Microplastics
A Detailed Review Study on Potential Effects of Microplastics and Additives of Concern on Human Health
A Review of Recent Studies on Bisphenol A and Phthalate Exposures and Child Neurodevelopment
A review on the impacts of nanomaterials on neuromodulation and neurological dysfunction using a zebrafish animal model. [Review]
A systematic review of cranioplasty material toxicity in human subjects
A Systematic Review of Exposure to Bisphenol A from Dental Treatment
Adoptive Autophagy Activation: a Much-Needed Remedy Against Chemical Induced Neurotoxicity/Developmental Neurotoxicity.		1	1
Analysis of intravenous sedation for dental treatment in elderly patients with severe dementia-a retrospective cohort study of a Japanese population		2	2
Analysis of the Solid Contents of Toothpastes Available in UAE (United Arab Emirates) Markets
Application of dental nanomaterials: potential toxicity to the central nervous system
Assessment of Human Health Risks Posed by Nano-and Microplastics Is Currently Not Feasible
Association between Dental Diseases and Oral Hygiene Care and the Risk of Dementia: A Retrospective Cohort Study			3
Association between History of Dental Amalgam Fillings and Risk of Parkinson’s Disease: A Population-Based Retrospective Cohort Study in Taiwan.
Association between Periodontal Disease and Cognitive Impairment in Adults			4
Association between periodontitis and risk of Alzheimer′s disease, mild cognitive impairment and subjective cognitive decline: A case–control study.			5
Biocompatibility between Silicon or Silicon Carbide surface and Neural Stem Cells.
Bisphenol A in human saliva and urine before and after treatment with dental polymer-based restorative materials
Bisphenol A suppresses Th1-type immune response in human peripheral blood mononuclear cells in vitro			6
Bisphenol-A exposure leads to neurotoxicity through upregulating the expression of histone deacetylase 2 in vivo and in vitro
Brain single-nucleus transcriptomics highlights that polystyrene nanoplastics potentially induce Parkinson's disease-like neurodegeneration by causing energy metabolism disorders in mice.
Burning mouth disorder and Parkinson's disease: A scoping review of the literature.			7
Carbon nanotubes and central nervous system: Environmental risks, toxicological aspects and future perspectives
Cellular and Systemic Effects of Micro- and Nanoplastics in Mammals—What We Know So Far
Characterisation of Microparticle Waste from Dental Resin-Based Composites			8
Cognitive deterioration in association with teeth loss in elderly population: A study from Eastern India.			9
Cognitive impairment, oral self-care function and dental caries severity in community-dwelling older adults.			10
Correlation between antibodies to bisphenol A, its target enzyme protein disulfide isomerase and antibodies to neuron‐specific antigens
Critical appraisal of evidence supporting the placement of dental implants in patients with neurodegenerative diseases.
Dementia and oral health among subjects aged 75 years or older.			11
Dental Amalgam and Psychosocial Status: The New England Children’s Amalgam Trial			12
Development of Phytochemical Delivery Systems by Nano-Suspension and Nano-Emulsion Techniques			13
Developmental neurotoxicity of low concentrations of bisphenol A and S exposure in zebrafish
Dietary Plant Polyphenols as the Potential Drugs in Neurodegenerative Diseases: Current Evidence, Advances, and Opportunities			14
Distinct effects on the dendritic arbor occur by microbead versus bath administration of brain-derived neurotrophic factor.			15
Does Bisphenol A Confer Risk of Neurodevelopmental Disorders? What We Have Learned from Developmental Neurotoxicity Studies in Animal Models
Does the Loss of Teeth Have an Impact on Geriatric Patients’ Cognitive Status?			16
Dynamin-related Protein 1 Inhibition Mitigates Bisphenol A-mediated Alterations in Mitochondrial Dynamics and Neural Stem Cell Proliferation and Differentiation
Early clues and molecular mechanism involved in neurodegenerative diseases induced in immature mice by combined exposure to polypropylene microplastics and DEHP☆
Effects of nanoplastics on zebrafish embryo-larval stages: A case study with polystyrene (PS) and polymethylmethacrylate (PMMA) particles
Environmental health impacts of microplastics exposure on structural organization levels in the human body			17
Environmental pollutants and the risk of neurological disorders			18
Epoxiconazole profoundly alters rat brain and properties of neural stem cells.
Evaluation of Neurotoxicity in BALB/c Mice following Chronic Exposure to Polystyrene Microplastics
Exposure to Microplastics during Early Developmental Stage: Review of Current Evidence
Extraction, identification, and environmental risk assessment of microplastics in commercial toothpaste.
From properties to toxicity: Comparing microplastics to other airborne microparticles			19
Impact of Micro- and Nanoplastics on Mitochondria.
In Silico Analysis of Nanoplastics’ and β-amyloid Fibrils’ Interactions
Influence of cognitive impairment and dementia on oral health and the utilization of dental services: Findings of the Oral Health, Bite force and Dementia Study (OrBiD).			20
Influence of Dental Prostheses on Cognitive Functioning in Elderly Population: A Systematic Review.
Levels of Phthalates, Bisphenol-A, Nonylphenol, and Microplastics in Fish in the Estuaries of Northern Taiwan and the Impact on Human Health
Management for the patients with severe Parkinson's disease during dental treatments and tooth extractions: A retrospective observational study			21
Mastication as a protective factor of the cognitive decline in adults: A qualitative systematic review			22
Mechanisms underlying dental-derived stem cell-mediated neurorestoration in neurodegenerative disorders.
Memory Function, Neurological, and Immunological Biomarkers in Allergic Asthmatic Mice Intratracheally Exposed to Bisphenol A
Metal Toxicity Links to Alzheimer’s Disease and Neuroinflammation
Micro- and Nanoplastics Breach the Blood-Brain Barrier (BBB): Biomolecular Corona's Role Revealed
Microparticles are related to cognitive and functional status from normal aging to dementia
Microplastic content of over-the-counter toothpastes - a systematic review [version 1; peer review: 2 approved]
Microplastic Exposure and the Onset of Parkinson's Disease
Microplastics cause neurotoxicity and decline of enzymatic activities in important bioturbator Hediste diversicolor
Microplastics exposure as an emerging threat to ancient lineage: A contaminant of concern for abnormal bending of amphioxus via neurotoxicity
Microplastics in Dentistry—A Review
MiR-31 improves spinal cord injury in mice by promoting the migration of bone marrow mesenchymal stem cells.			23
Nanoparticle Effects on Stress Response Pathways and Nanoparticle–Protein Interactions
Nanoparticle-Induced m6A RNA Modification: Detection Methods, Mechanisms and Applications
Nanoparticles‐induced potential toxicity on human health: Applications, toxicity mechanisms, and evaluation models
Nanoplastics Cause Neurobehavioral Impairments, Reproductive and Oxidative Damages, and Biomarker Responses in Zebrafish: Throwing up Alarms of Wide Spread Health Risk of Exposure
Nanoplastics, Gut Microbiota, and Neurodegeneration
Neurodegenerative diseases and effective drug delivery: A review of challenges and novel therapeutics
Neurodevelopmental Toxicity of Polystyrene Nanoplastics in Caenorhabditis elegans and the Regulating Effect of Presenilin
Neuro-toxic and Reproductive Effects of BPA
Neurotoxicity mechanism of aconitine in HT22 cells studied by microfluidic chip-mass spectrometry
Neurotoxicity mediated by oxidative stress caused by titanium dioxide nanoparticles in human neuroblastoma (SH-SY5Y) cells
Neurotoxicity of aluminium chloride and okadaic acid in zebrafish: Insights into Alzheimer's disease models through anxiety and locomotion testing, and acute toxicity assessment with Litsea garciae bark's methanolic extract
Neurotoxicity of BPA, BPS, and BPB for the hippocampal cell line (HT-22): An implication for the replacement of BPA in plastics
Neurotoxicity of Polycyclic Aromatic Hydrocarbons: A Systematic Mapping and Review of Neuropathological Mechanisms
Neurotoxicity, oxidative stress biomarkers and haematological responses in African catfish (Clarias gariepinus) exposed to polyvinyl chloride microparticles
Occurrence and risk assessment of microplastics from various toothpastes
ox-LDL-Induced Endothelial Progenitor Cell Oxidative Stress via p38/Keap1/Nrf2 Pathway			24
Perfluorotetradecanoic Acid (PFTeDA) Induces Mitochondrial Damage and Oxidative Stress in Zebrafish (Danio rerio) Embryos/Larvae
Pleiotropic Outcomes of Glyphosate Exposure: From Organ Damage to Effects on Inflammation, Cancer, Reproduction and Development
Polyethylene microplastics impede the innate immune response by disrupting the extracellular matrix and signaling transduction
Polystyrene microplastic particles induce endothelial activation.			25
Polystyrene microplastics affect learning and memory in mice by inducing oxidative stress and decreasing the level of acetylcholine
Polystyrene microplastics modulated bdnf expression triggering neurotoxicity via apoptotic pathway in zebrafish embryos
Polystyrene nanoplastics affect the human ubiquitin structure and ubiquitination in cells: a high-resolution study
Polystyrene Microplastics Exposure: An Insight into Multiple Organ Histological Alterations, Oxidative Stress and Neurotoxicity in Javanese Medaka Fish (Oryzias javanicus Bleeker, 1854)
PS-NPs Induced Neurotoxic Effects in SHSY-5Y Cells via Autophagy Activation and Mitochondrial Dysfunction
Quaternary ammonium-based biomedical materials: State-of-the-art, toxicological aspects and antimicrobial resistance			26
Raman imaging to identify microplastics released from toothbrushes: algorithms and particle analysis
Rapid Physicochemical Changes in Microplastic Induced by Biofilm Formation			27
Recent insights into uptake, toxicity, and molecular targets of microplastics and nanoplastics relevant to human health impacts
Recent progress and future directions of the research on nanoplastic-induced neurotoxicity
Recent Purification Technologies and Human Health Risk Assessment of Microplastics.			28
Relationship and factor structure in multisystem neurodegeneration in Parkinson's disease.			29
Role of Kaempferol in decreasing 1-Methyl-4-phenylpyridinium induced mitochondrial dysfunction in sh-sy5y cells.
Screening of phthalate and non-phthalate plasticizers and bisphenols in Sicilian women's blood.
Sex Diferences in the Efects of Prenatal Bisphenol A Exposure on Genes Associated with Autism Spectrum Disorder in the Hippocampus
Size-Dependent Effects of Polystyrene Nanoparticles (PS-NPs) on Behaviors and Endogenous Neurochemicals in Zebrafish Larvae
Sleep matters: Neurodegeneration spectrum heterogeneity, combustion and friction ultrafine particles, industrial nanoparticle pollution, and sleep disorders—Denial is not an option
Stress Response of Mouse Embryonic Fibroblasts Exposed to Polystyrene Nanoplastics
Temperature- and chemical-induced neurotoxicity in zebrafish
The bioaccessibility of adsorped heavy metals on biofilm-coated microplastics and their implication for the progression of neurodegenerative diseases.
The detrimental effect of microplastics on critical periods of development in the neuroendocrine system.
The Effect of Tooth-Brushing Activity, Temperature, and pH to Acrylic and Composite Resin Microplastic Release.
The emerging role of microplastics in systemic toxicity: Involvement of reactive oxygen species (ROS)
The plastic brain: neurotoxicity of micro_x0002_and nanoplastics
The Potential Implications of Hydrogen Sulfide in Aging and Age-Related Diseases through the Lens of Mitohormesis
Toxic effect of chronic exposure to polyethylene nano/microplastics on oxidative stress, neurotoxicity and gut microbiota of adult zebrafish (Danio rerio)
Toxicity of Microplastics and Nanoplastics in Mammalian Systems
Wistar Rats Hippocampal Neurons Response to Blood Low-Density Polyethylene Microplastics: A Pathway Analysis of SOD, CAT, MDA, 8-OHdG Expression in Hippocampal Neurons and Blood Serum Aβ42 Levels

[truncated: 7 more sheets: Sheet4, green, check 1, draft 1, final, MEDLINE, ScienceDirect]
